# Supplementary material for: Quantification of the Pirimicarb Resistance Allele Frequency in Pooled Cotton Aphid (Aphis gossypii Glover) Samples by TaqMan SNP Genotyping Assay
Source: PLoS One. 2014 Mar 10;9(3):e91104. doi: 10.1371/journal.pone.0091104 (PMC3948748; doi:10.1371/journal.pone.0091104)
Supplement: Table S9 — Raw fluorescence data for 7 runs. (CSV) [file pone.0091104.s009.csv]

Table S9. Raw fluorescence data for 7 runs
Run	Sample	Well	Cycle	Fam	Quasar
Run1 T/S	RAF30	A10	1	183054	50172
Run1 T/S	RAF30	A10	2	182835	52811
Run1 T/S	RAF30	A10	3	184421	52573
Run1 T/S	RAF30	A10	4	183896	53331
Run1 T/S	RAF30	A10	5	184514	53527
Run1 T/S	RAF30	A10	6	185183	53651
Run1 T/S	RAF30	A10	7	185078	53617
Run1 T/S	RAF30	A10	8	185214	53628
Run1 T/S	RAF30	A10	9	185936	54118
Run1 T/S	RAF30	A10	10	187183	53818
Run1 T/S	RAF30	A10	11	186837	53579
Run1 T/S	RAF30	A10	12	186817	54605
Run1 T/S	RAF30	A10	13	187329	54122
Run1 T/S	RAF30	A10	14	186440	54624
Run1 T/S	RAF30	A10	15	187887	54664
Run1 T/S	RAF30	A10	16	188024	55420
Run1 T/S	RAF30	A10	17	190241	55269
Run1 T/S	RAF30	A10	18	188788	55411
Run1 T/S	RAF30	A10	19	190143	55728
Run1 T/S	RAF30	A10	20	189461	55964
Run1 T/S	RAF30	A10	21	190056	56646
Run1 T/S	RAF30	A10	22	189542	56675
Run1 T/S	RAF30	A10	23	190123	57703
Run1 T/S	RAF30	A10	24	191848	58839
Run1 T/S	RAF30	A10	25	193317	61654
Run1 T/S	RAF30	A10	26	196854	66176
Run1 T/S	RAF30	A10	27	201182	73022
Run1 T/S	RAF30	A10	28	207198	82203
Run1 T/S	RAF30	A10	29	217215	92768
Run1 T/S	RAF30	A10	30	224863	102789
Run1 T/S	RAF30	A10	31	233524	114542
Run1 T/S	RAF30	A10	32	244385	125871
Run1 T/S	RAF30	A10	33	254674	137204
Run1 T/S	RAF30	A10	34	265302	148252
Run1 T/S	RAF30	A10	35	275864	158920
Run1 T/S	RAF30	A10	36	286072	168768
Run1 T/S	RAF30	A10	37	297273	179316
Run1 T/S	RAF30	A10	38	306314	188473
Run1 T/S	RAF30	A10	39	315432	196288
Run1 T/S	RAF30	A10	40	325946	205638
Run1 T/S	RAF30	A10	41	335072	213922
Run1 T/S	RAF30	A10	42	343173	222276
Run1 T/S	RAF30	A10	43	349853	228992
Run1 T/S	RAF30	A10	44	359119	235067
Run1 T/S	RAF30	A10	45	367401	241931
Run1 T/S	RAF30	A10	46	374136	247135
Run1 T/S	RAF30	A10	47	375167	248766
Run1 T/S	RAF100	A11	1	191746	50887
Run1 T/S	RAF100	A11	2	189902	54434
Run1 T/S	RAF100	A11	3	191623	54040
Run1 T/S	RAF100	A11	4	192511	54140
Run1 T/S	RAF100	A11	5	193084	53868
Run1 T/S	RAF100	A11	6	193540	54575
Run1 T/S	RAF100	A11	7	192234	54630
Run1 T/S	RAF100	A11	8	193260	54841
Run1 T/S	RAF100	A11	9	194610	54700
Run1 T/S	RAF100	A11	10	194029	55354
Run1 T/S	RAF100	A11	11	193623	55392
Run1 T/S	RAF100	A11	12	193038	55659
Run1 T/S	RAF100	A11	13	194540	56080
Run1 T/S	RAF100	A11	14	195197	56301
Run1 T/S	RAF100	A11	15	195758	56349
Run1 T/S	RAF100	A11	16	195284	56079
Run1 T/S	RAF100	A11	17	195944	56271
Run1 T/S	RAF100	A11	18	195850	56303
Run1 T/S	RAF100	A11	19	196947	57060
Run1 T/S	RAF100	A11	20	196553	57146
Run1 T/S	RAF100	A11	21	196562	56979
Run1 T/S	RAF100	A11	22	198030	56835
Run1 T/S	RAF100	A11	23	199425	57732
Run1 T/S	RAF100	A11	24	202085	57722
Run1 T/S	RAF100	A11	25	207102	58789
Run1 T/S	RAF100	A11	26	212965	58942
Run1 T/S	RAF100	A11	27	222447	59101
Run1 T/S	RAF100	A11	28	235280	59630
Run1 T/S	RAF100	A11	29	253635	60805
Run1 T/S	RAF100	A11	30	270307	61683
Run1 T/S	RAF100	A11	31	291167	62875
Run1 T/S	RAF100	A11	32	307801	63677
Run1 T/S	RAF100	A11	33	327387	64188
Run1 T/S	RAF100	A11	34	343590	64784
Run1 T/S	RAF100	A11	35	363555	66573
Run1 T/S	RAF100	A11	36	377079	67487
Run1 T/S	RAF100	A11	37	393722	68231
Run1 T/S	RAF100	A11	38	407741	69615
Run1 T/S	RAF100	A11	39	420013	70591
Run1 T/S	RAF100	A11	40	433036	71388
Run1 T/S	RAF100	A11	41	446779	73016
Run1 T/S	RAF100	A11	42	454603	73456
Run1 T/S	RAF100	A11	43	465692	74445
Run1 T/S	RAF100	A11	44	476409	74596
Run1 T/S	RAF100	A11	45	482478	75602
Run1 T/S	RAF100	A11	46	492250	76645
Run1 T/S	RAF100	A11	47	492281	76059
Run1 T/S	RAF100	A7	1	175938	49338
Run1 T/S	RAF100	A7	2	175181	52017
Run1 T/S	RAF100	A7	3	175254	51456
Run1 T/S	RAF100	A7	4	175581	51529
Run1 T/S	RAF100	A7	5	175708	51983
Run1 T/S	RAF100	A7	6	176668	52106
Run1 T/S	RAF100	A7	7	176401	52380
Run1 T/S	RAF100	A7	8	176573	52408
Run1 T/S	RAF100	A7	9	175926	52474
Run1 T/S	RAF100	A7	10	176494	52538
Run1 T/S	RAF100	A7	11	176768	52945
Run1 T/S	RAF100	A7	12	176272	53257
Run1 T/S	RAF100	A7	13	176918	53128
Run1 T/S	RAF100	A7	14	177557	53581
Run1 T/S	RAF100	A7	15	177501	53719
Run1 T/S	RAF100	A7	16	178681	53850
Run1 T/S	RAF100	A7	17	178763	53870
Run1 T/S	RAF100	A7	18	179271	54149
Run1 T/S	RAF100	A7	19	179174	54202
Run1 T/S	RAF100	A7	20	179925	54281
Run1 T/S	RAF100	A7	21	179918	54423
Run1 T/S	RAF100	A7	22	180583	54623
Run1 T/S	RAF100	A7	23	181493	54923
Run1 T/S	RAF100	A7	24	183653	55086
Run1 T/S	RAF100	A7	25	187203	55851
Run1 T/S	RAF100	A7	26	192940	56303
Run1 T/S	RAF100	A7	27	202261	56070
Run1 T/S	RAF100	A7	28	213759	57179
Run1 T/S	RAF100	A7	29	228409	57625
Run1 T/S	RAF100	A7	30	244968	57828
Run1 T/S	RAF100	A7	31	261954	59077
Run1 T/S	RAF100	A7	32	281126	60003
Run1 T/S	RAF100	A7	33	297253	61209
Run1 T/S	RAF100	A7	34	314020	61660
Run1 T/S	RAF100	A7	35	330092	62752
Run1 T/S	RAF100	A7	36	344746	63800
Run1 T/S	RAF100	A7	37	359066	64377
Run1 T/S	RAF100	A7	38	372197	65024
Run1 T/S	RAF100	A7	39	383812	66041
Run1 T/S	RAF100	A7	40	395170	66665
Run1 T/S	RAF100	A7	41	405989	67033
Run1 T/S	RAF100	A7	42	415980	67771
Run1 T/S	RAF100	A7	43	425375	68766
Run1 T/S	RAF100	A7	44	435188	69906
Run1 T/S	RAF100	A7	45	442102	70564
Run1 T/S	RAF100	A7	46	448990	70749
Run1 T/S	RAF100	A7	47	452060	71526
Run1 T/S	RAF30	A8	1	177588	50239
Run1 T/S	RAF30	A8	2	177833	52652
Run1 T/S	RAF30	A8	3	178033	52839
Run1 T/S	RAF30	A8	4	178189	53091
Run1 T/S	RAF30	A8	5	178254	53320
Run1 T/S	RAF30	A8	6	178685	53394
Run1 T/S	RAF30	A8	7	179368	53609
Run1 T/S	RAF30	A8	8	179651	53792
Run1 T/S	RAF30	A8	9	180081	53882
Run1 T/S	RAF30	A8	10	180356	53873
Run1 T/S	RAF30	A8	11	179182	54056
Run1 T/S	RAF30	A8	12	180573	54401
Run1 T/S	RAF30	A8	13	179885	54571
Run1 T/S	RAF30	A8	14	180316	54984
Run1 T/S	RAF30	A8	15	179598	54680
Run1 T/S	RAF30	A8	16	180872	55221
Run1 T/S	RAF30	A8	17	181283	55024
Run1 T/S	RAF30	A8	18	181408	55039
Run1 T/S	RAF30	A8	19	181735	55418
Run1 T/S	RAF30	A8	20	181802	56195
Run1 T/S	RAF30	A8	21	182630	56403
Run1 T/S	RAF30	A8	22	183028	57029
Run1 T/S	RAF30	A8	23	183686	58423
Run1 T/S	RAF30	A8	24	184791	59828
Run1 T/S	RAF30	A8	25	186822	63067
Run1 T/S	RAF30	A8	26	191487	68257
Run1 T/S	RAF30	A8	27	195989	74934
Run1 T/S	RAF30	A8	28	202872	84389
Run1 T/S	RAF30	A8	29	212325	94817
Run1 T/S	RAF30	A8	30	219652	105139
Run1 T/S	RAF30	A8	31	229498	116038
Run1 T/S	RAF30	A8	32	239141	126905
Run1 T/S	RAF30	A8	33	248691	137407
Run1 T/S	RAF30	A8	34	259406	147330
Run1 T/S	RAF30	A8	35	268784	157765
Run1 T/S	RAF30	A8	36	278922	167348
Run1 T/S	RAF30	A8	37	287712	176016
Run1 T/S	RAF30	A8	38	297905	185058
Run1 T/S	RAF30	A8	39	307609	193298
Run1 T/S	RAF30	A8	40	313683	200109
Run1 T/S	RAF30	A8	41	323345	208435
Run1 T/S	RAF30	A8	42	331399	215647
Run1 T/S	RAF30	A8	43	339056	221229
Run1 T/S	RAF30	A8	44	346497	228025
Run1 T/S	RAF30	A8	45	353030	233556
Run1 T/S	RAF30	A8	46	360375	239022
Run1 T/S	RAF30	A8	47	359974	240004
Run1 T/S	RAF100	A9	1	178080	50041
Run1 T/S	RAF100	A9	2	177531	53022
Run1 T/S	RAF100	A9	3	179176	52975
Run1 T/S	RAF100	A9	4	178698	52852
Run1 T/S	RAF100	A9	5	179086	53691
Run1 T/S	RAF100	A9	6	179480	53789
Run1 T/S	RAF100	A9	7	180253	53778
Run1 T/S	RAF100	A9	8	180166	53814
Run1 T/S	RAF100	A9	9	179493	53768
Run1 T/S	RAF100	A9	10	179716	53946
Run1 T/S	RAF100	A9	11	180313	54057
Run1 T/S	RAF100	A9	12	179952	54161
Run1 T/S	RAF100	A9	13	179878	54495
Run1 T/S	RAF100	A9	14	180631	54627
Run1 T/S	RAF100	A9	15	181399	55035
Run1 T/S	RAF100	A9	16	181937	54976
Run1 T/S	RAF100	A9	17	181545	55535
Run1 T/S	RAF100	A9	18	181691	55358
Run1 T/S	RAF100	A9	19	182234	55621
Run1 T/S	RAF100	A9	20	182971	56046
Run1 T/S	RAF100	A9	21	182795	55573
Run1 T/S	RAF100	A9	22	184100	55736
Run1 T/S	RAF100	A9	23	185164	56427
Run1 T/S	RAF100	A9	24	187810	57208
Run1 T/S	RAF100	A9	25	191189	57187
Run1 T/S	RAF100	A9	26	197930	57002
Run1 T/S	RAF100	A9	27	205621	57920
Run1 T/S	RAF100	A9	28	220010	58778
Run1 T/S	RAF100	A9	29	235044	59375
Run1 T/S	RAF100	A9	30	251622	60230
Run1 T/S	RAF100	A9	31	269679	61047
Run1 T/S	RAF100	A9	32	288333	61825
Run1 T/S	RAF100	A9	33	305069	62664
Run1 T/S	RAF100	A9	34	321505	63243
Run1 T/S	RAF100	A9	35	338677	64310
Run1 T/S	RAF100	A9	36	351569	64841
Run1 T/S	RAF100	A9	37	367624	66309
Run1 T/S	RAF100	A9	38	380476	67305
Run1 T/S	RAF100	A9	39	393545	68402
Run1 T/S	RAF100	A9	40	405039	68880
Run1 T/S	RAF100	A9	41	414889	69725
Run1 T/S	RAF100	A9	42	424904	70624
Run1 T/S	RAF100	A9	43	435238	71448
Run1 T/S	RAF100	A9	44	445009	72462
Run1 T/S	RAF100	A9	45	451727	73037
Run1 T/S	RAF100	A9	46	461194	74006
Run1 T/S	RAF100	A9	47	458647	73844
Run1 T/S	RAF20	B10	1	188720	50803
Run1 T/S	RAF20	B10	2	186784	51910
Run1 T/S	RAF20	B10	3	187243	52622
Run1 T/S	RAF20	B10	4	187437	52787
Run1 T/S	RAF20	B10	5	188560	53128
Run1 T/S	RAF20	B10	6	188530	53368
Run1 T/S	RAF20	B10	7	188186	53644
Run1 T/S	RAF20	B10	8	188513	53814
Run1 T/S	RAF20	B10	9	188573	54123
Run1 T/S	RAF20	B10	10	189501	53968
Run1 T/S	RAF20	B10	11	190532	54214
Run1 T/S	RAF20	B10	12	189401	54827
Run1 T/S	RAF20	B10	13	189884	54534
Run1 T/S	RAF20	B10	14	190662	55421
Run1 T/S	RAF20	B10	15	190375	54922
Run1 T/S	RAF20	B10	16	190737	55261
Run1 T/S	RAF20	B10	17	190794	55768
Run1 T/S	RAF20	B10	18	191436	55886
Run1 T/S	RAF20	B10	19	191310	55200
Run1 T/S	RAF20	B10	20	191686	55898
Run1 T/S	RAF20	B10	21	191686	56434
Run1 T/S	RAF20	B10	22	194161	57008
Run1 T/S	RAF20	B10	23	193311	57756
Run1 T/S	RAF20	B10	24	194776	59418
Run1 T/S	RAF20	B10	25	194920	61221
Run1 T/S	RAF20	B10	26	197123	65599
Run1 T/S	RAF20	B10	27	201258	72123
Run1 T/S	RAF20	B10	28	206660	81199
Run1 T/S	RAF20	B10	29	213152	92105
Run1 T/S	RAF20	B10	30	220713	103996
Run1 T/S	RAF20	B10	31	228985	116196
Run1 T/S	RAF20	B10	32	237815	128662
Run1 T/S	RAF20	B10	33	247234	139900
Run1 T/S	RAF20	B10	34	256165	151995
Run1 T/S	RAF20	B10	35	266806	163985
Run1 T/S	RAF20	B10	36	276415	175181
Run1 T/S	RAF20	B10	37	284842	186075
Run1 T/S	RAF20	B10	38	295858	196390
Run1 T/S	RAF20	B10	39	304894	206364
Run1 T/S	RAF20	B10	40	314591	214229
Run1 T/S	RAF20	B10	41	322453	223526
Run1 T/S	RAF20	B10	42	330815	231646
Run1 T/S	RAF20	B10	43	339616	238479
Run1 T/S	RAF20	B10	44	347539	245401
Run1 T/S	RAF20	B10	45	355974	252731
Run1 T/S	RAF20	B10	46	361703	258000
Run1 T/S	RAF20	B10	47	364633	258962
Run1 T/S	RAF95	B11	1	193810	50659
Run1 T/S	RAF95	B11	2	192900	52777
Run1 T/S	RAF95	B11	3	192962	53591
Run1 T/S	RAF95	B11	4	194324	53609
Run1 T/S	RAF95	B11	5	194419	53120
Run1 T/S	RAF95	B11	6	194555	53892
Run1 T/S	RAF95	B11	7	194775	53773
Run1 T/S	RAF95	B11	8	195620	54096
Run1 T/S	RAF95	B11	9	196020	54160
Run1 T/S	RAF95	B11	10	196737	54357
Run1 T/S	RAF95	B11	11	196696	53971
Run1 T/S	RAF95	B11	12	196250	54491
Run1 T/S	RAF95	B11	13	196165	54805
Run1 T/S	RAF95	B11	14	196566	55021
Run1 T/S	RAF95	B11	15	196068	54915
Run1 T/S	RAF95	B11	16	197522	55415
Run1 T/S	RAF95	B11	17	198068	55521
Run1 T/S	RAF95	B11	18	197802	56545
Run1 T/S	RAF95	B11	19	197874	55680
Run1 T/S	RAF95	B11	20	199438	56233
Run1 T/S	RAF95	B11	21	199656	56579
Run1 T/S	RAF95	B11	22	200264	56781
Run1 T/S	RAF95	B11	23	201372	56853
Run1 T/S	RAF95	B11	24	204120	57657
Run1 T/S	RAF95	B11	25	206819	58396
Run1 T/S	RAF95	B11	26	214665	58678
Run1 T/S	RAF95	B11	27	221799	59036
Run1 T/S	RAF95	B11	28	237101	61291
Run1 T/S	RAF95	B11	29	253031	62718
Run1 T/S	RAF95	B11	30	272134	65253
Run1 T/S	RAF95	B11	31	289679	67033
Run1 T/S	RAF95	B11	32	308891	68363
Run1 T/S	RAF95	B11	33	327624	70293
Run1 T/S	RAF95	B11	34	345654	72734
Run1 T/S	RAF95	B11	35	362370	74449
Run1 T/S	RAF95	B11	36	379964	76897
Run1 T/S	RAF95	B11	37	394440	78796
Run1 T/S	RAF95	B11	38	410627	80891
Run1 T/S	RAF95	B11	39	423200	83214
Run1 T/S	RAF95	B11	40	435789	84929
Run1 T/S	RAF95	B11	41	448781	86860
Run1 T/S	RAF95	B11	42	457621	88710
Run1 T/S	RAF95	B11	43	467342	90618
Run1 T/S	RAF95	B11	44	477397	92218
Run1 T/S	RAF95	B11	45	485920	94079
Run1 T/S	RAF95	B11	46	493689	95501
Run1 T/S	RAF95	B11	47	494463	95475
Run1 T/S	RAF20	B12	1	195196	51159
Run1 T/S	RAF20	B12	2	196186	54275
Run1 T/S	RAF20	B12	3	197004	54138
Run1 T/S	RAF20	B12	4	197154	54779
Run1 T/S	RAF20	B12	5	198546	54623
Run1 T/S	RAF20	B12	6	199043	54541
Run1 T/S	RAF20	B12	7	197777	55204
Run1 T/S	RAF20	B12	8	197563	54628
Run1 T/S	RAF20	B12	9	198573	55309
Run1 T/S	RAF20	B12	10	199028	55739
Run1 T/S	RAF20	B12	11	199981	55316
Run1 T/S	RAF20	B12	12	199340	55852
Run1 T/S	RAF20	B12	13	200555	56454
Run1 T/S	RAF20	B12	14	198669	55199
Run1 T/S	RAF20	B12	15	200748	57091
Run1 T/S	RAF20	B12	16	200337	56208
Run1 T/S	RAF20	B12	17	201257	56956
Run1 T/S	RAF20	B12	18	200028	56754
Run1 T/S	RAF20	B12	19	201924	57136
Run1 T/S	RAF20	B12	20	202570	57206
Run1 T/S	RAF20	B12	21	201700	57850
Run1 T/S	RAF20	B12	22	203234	58120
Run1 T/S	RAF20	B12	23	203898	58638
Run1 T/S	RAF20	B12	24	204864	60119
Run1 T/S	RAF20	B12	25	204549	62445
Run1 T/S	RAF20	B12	26	207529	66451
Run1 T/S	RAF20	B12	27	211166	72601
Run1 T/S	RAF20	B12	28	214314	80904
Run1 T/S	RAF20	B12	29	222751	91743
Run1 T/S	RAF20	B12	30	231584	102462
Run1 T/S	RAF20	B12	31	239250	115379
Run1 T/S	RAF20	B12	32	247663	127151
Run1 T/S	RAF20	B12	33	255872	139203
Run1 T/S	RAF20	B12	34	265573	150977
Run1 T/S	RAF20	B12	35	276051	162769
Run1 T/S	RAF20	B12	36	284708	173601
Run1 T/S	RAF20	B12	37	296637	185109
Run1 T/S	RAF20	B12	38	307662	195419
Run1 T/S	RAF20	B12	39	317799	205939
Run1 T/S	RAF20	B12	40	326055	213769
Run1 T/S	RAF20	B12	41	336451	222524
Run1 T/S	RAF20	B12	42	344016	231669
Run1 T/S	RAF20	B12	43	354169	239142
Run1 T/S	RAF20	B12	44	360086	245559
Run1 T/S	RAF20	B12	45	369307	253432
Run1 T/S	RAF20	B12	46	376478	260015
Run1 T/S	RAF20	B12	47	376429	261188
Run1 T/S	RAF95	B7	1	174112	49230
Run1 T/S	RAF95	B7	2	172472	50824
Run1 T/S	RAF95	B7	3	173912	50909
Run1 T/S	RAF95	B7	4	174169	51306
Run1 T/S	RAF95	B7	5	174381	51415
Run1 T/S	RAF95	B7	6	175202	51701
Run1 T/S	RAF95	B7	7	175554	52053
Run1 T/S	RAF95	B7	8	175042	52015
Run1 T/S	RAF95	B7	9	175960	51960
Run1 T/S	RAF95	B7	10	176230	52553
Run1 T/S	RAF95	B7	11	176728	52615
Run1 T/S	RAF95	B7	12	175711	52735
Run1 T/S	RAF95	B7	13	176634	53365
Run1 T/S	RAF95	B7	14	176991	53500
Run1 T/S	RAF95	B7	15	176548	53469
Run1 T/S	RAF95	B7	16	177300	53303
Run1 T/S	RAF95	B7	17	177718	54007
Run1 T/S	RAF95	B7	18	177274	53773
Run1 T/S	RAF95	B7	19	178165	53911
Run1 T/S	RAF95	B7	20	179334	53649
Run1 T/S	RAF95	B7	21	180141	54848
Run1 T/S	RAF95	B7	22	180046	54852
Run1 T/S	RAF95	B7	23	180634	54902
Run1 T/S	RAF95	B7	24	183141	55385
Run1 T/S	RAF95	B7	25	186236	55349
Run1 T/S	RAF95	B7	26	191766	56289
Run1 T/S	RAF95	B7	27	199974	56956
Run1 T/S	RAF95	B7	28	211436	58312
Run1 T/S	RAF95	B7	29	224807	59863
Run1 T/S	RAF95	B7	30	242112	61271
Run1 T/S	RAF95	B7	31	258429	63055
Run1 T/S	RAF95	B7	32	276300	64968
Run1 T/S	RAF95	B7	33	294267	66312
Run1 T/S	RAF95	B7	34	308941	68504
Run1 T/S	RAF95	B7	35	325753	70222
Run1 T/S	RAF95	B7	36	340001	71695
Run1 T/S	RAF95	B7	37	354489	73407
Run1 T/S	RAF95	B7	38	366301	75134
Run1 T/S	RAF95	B7	39	379847	77159
Run1 T/S	RAF95	B7	40	390382	78649
Run1 T/S	RAF95	B7	41	400928	79518
Run1 T/S	RAF95	B7	42	412917	81495
Run1 T/S	RAF95	B7	43	421451	82809
Run1 T/S	RAF95	B7	44	430446	84741
Run1 T/S	RAF95	B7	45	438860	85490
Run1 T/S	RAF95	B7	46	445689	86706
Run1 T/S	RAF95	B7	47	444968	85931
Run1 T/S	RAF20	B8	1	183083	49966
Run1 T/S	RAF20	B8	2	181523	51735
Run1 T/S	RAF20	B8	3	181787	52205
Run1 T/S	RAF20	B8	4	183416	52058
Run1 T/S	RAF20	B8	5	182882	52565
Run1 T/S	RAF20	B8	6	182193	52457
Run1 T/S	RAF20	B8	7	183700	53222
Run1 T/S	RAF20	B8	8	183213	52857
Run1 T/S	RAF20	B8	9	183185	53091
Run1 T/S	RAF20	B8	10	183698	53371
Run1 T/S	RAF20	B8	11	184552	53137
Run1 T/S	RAF20	B8	12	183994	54047
Run1 T/S	RAF20	B8	13	184861	53992
Run1 T/S	RAF20	B8	14	184693	54055
Run1 T/S	RAF20	B8	15	184543	53865
Run1 T/S	RAF20	B8	16	184409	54547
Run1 T/S	RAF20	B8	17	185384	54668
Run1 T/S	RAF20	B8	18	184949	54535
Run1 T/S	RAF20	B8	19	185817	54920
Run1 T/S	RAF20	B8	20	185997	55341
Run1 T/S	RAF20	B8	21	187081	55931
Run1 T/S	RAF20	B8	22	186614	56612
Run1 T/S	RAF20	B8	23	187156	57719
Run1 T/S	RAF20	B8	24	189011	59089
Run1 T/S	RAF20	B8	25	190255	62610
Run1 T/S	RAF20	B8	26	193816	67237
Run1 T/S	RAF20	B8	27	198352	75463
Run1 T/S	RAF20	B8	28	202908	85047
Run1 T/S	RAF20	B8	29	209195	95723
Run1 T/S	RAF20	B8	30	217263	107612
Run1 T/S	RAF20	B8	31	225267	119218
Run1 T/S	RAF20	B8	32	233750	131382
Run1 T/S	RAF20	B8	33	243403	142916
Run1 T/S	RAF20	B8	34	252889	154359
Run1 T/S	RAF20	B8	35	261828	165483
Run1 T/S	RAF20	B8	36	270944	174905
Run1 T/S	RAF20	B8	37	279290	185165
Run1 T/S	RAF20	B8	38	288052	193953
Run1 T/S	RAF20	B8	39	296453	203523
Run1 T/S	RAF20	B8	40	304312	210878
Run1 T/S	RAF20	B8	41	312659	219195
Run1 T/S	RAF20	B8	42	321066	226985
Run1 T/S	RAF20	B8	43	326645	232992
Run1 T/S	RAF20	B8	44	335011	240374
Run1 T/S	RAF20	B8	45	343692	246327
Run1 T/S	RAF20	B8	46	349810	251933
Run1 T/S	RAF20	B8	47	349451	252111
Run1 T/S	RAF95	B9	1	184424	51335
Run1 T/S	RAF95	B9	2	183977	53186
Run1 T/S	RAF95	B9	3	185004	53397
Run1 T/S	RAF95	B9	4	185390	53795
Run1 T/S	RAF95	B9	5	185651	53918
Run1 T/S	RAF95	B9	6	185803	54490
Run1 T/S	RAF95	B9	7	185997	54261
Run1 T/S	RAF95	B9	8	185995	54329
Run1 T/S	RAF95	B9	9	184870	54424
Run1 T/S	RAF95	B9	10	185715	54933
Run1 T/S	RAF95	B9	11	186647	54944
Run1 T/S	RAF95	B9	12	186771	54792
Run1 T/S	RAF95	B9	13	187703	54774
Run1 T/S	RAF95	B9	14	188032	55906
Run1 T/S	RAF95	B9	15	186719	55393
Run1 T/S	RAF95	B9	16	187930	56158
Run1 T/S	RAF95	B9	17	188163	55793
Run1 T/S	RAF95	B9	18	188544	56258
Run1 T/S	RAF95	B9	19	189057	56628
Run1 T/S	RAF95	B9	20	189117	56733
Run1 T/S	RAF95	B9	21	189781	57084
Run1 T/S	RAF95	B9	22	190729	57332
Run1 T/S	RAF95	B9	23	191621	56744
Run1 T/S	RAF95	B9	24	193684	57082
Run1 T/S	RAF95	B9	25	196834	58080
Run1 T/S	RAF95	B9	26	203123	59068
Run1 T/S	RAF95	B9	27	212882	60170
Run1 T/S	RAF95	B9	28	224505	60838
Run1 T/S	RAF95	B9	29	240848	62772
Run1 T/S	RAF95	B9	30	258163	64991
Run1 T/S	RAF95	B9	31	273171	65333
Run1 T/S	RAF95	B9	32	292763	68073
Run1 T/S	RAF95	B9	33	309103	69965
Run1 T/S	RAF95	B9	34	326927	71765
Run1 T/S	RAF95	B9	35	343097	73653
Run1 T/S	RAF95	B9	36	359576	75700
Run1 T/S	RAF95	B9	37	371725	77209
Run1 T/S	RAF95	B9	38	384974	78887
Run1 T/S	RAF95	B9	39	399488	80508
Run1 T/S	RAF95	B9	40	409133	82207
Run1 T/S	RAF95	B9	41	420611	84069
Run1 T/S	RAF95	B9	42	431998	86041
Run1 T/S	RAF95	B9	43	441025	87412
Run1 T/S	RAF95	B9	44	449399	88755
Run1 T/S	RAF95	B9	45	459523	90409
Run1 T/S	RAF95	B9	46	465378	91641
Run1 T/S	RAF95	B9	47	466328	91529
Run1 T/S	RAF10	C10	1	185445	50039
Run1 T/S	RAF10	C10	2	185200	52155
Run1 T/S	RAF10	C10	3	185581	52163
Run1 T/S	RAF10	C10	4	185908	52907
Run1 T/S	RAF10	C10	5	185022	52463
Run1 T/S	RAF10	C10	6	185443	52720
Run1 T/S	RAF10	C10	7	186534	52713
Run1 T/S	RAF10	C10	8	186690	53231
Run1 T/S	RAF10	C10	9	187395	53298
Run1 T/S	RAF10	C10	10	188157	53600
Run1 T/S	RAF10	C10	11	187968	53974
Run1 T/S	RAF10	C10	12	188049	53669
Run1 T/S	RAF10	C10	13	188413	53938
Run1 T/S	RAF10	C10	14	189282	54440
Run1 T/S	RAF10	C10	15	188238	54015
Run1 T/S	RAF10	C10	16	188074	54673
Run1 T/S	RAF10	C10	17	189852	55624
Run1 T/S	RAF10	C10	18	189332	55065
Run1 T/S	RAF10	C10	19	190517	55404
Run1 T/S	RAF10	C10	20	189921	55959
Run1 T/S	RAF10	C10	21	190571	56726
Run1 T/S	RAF10	C10	22	191243	56462
Run1 T/S	RAF10	C10	23	191936	58215
Run1 T/S	RAF10	C10	24	192036	60174
Run1 T/S	RAF10	C10	25	193280	63922
Run1 T/S	RAF10	C10	26	196694	70014
Run1 T/S	RAF10	C10	27	200514	79012
Run1 T/S	RAF10	C10	28	203653	91072
Run1 T/S	RAF10	C10	29	211556	104388
Run1 T/S	RAF10	C10	30	218618	118263
Run1 T/S	RAF10	C10	31	225554	131565
Run1 T/S	RAF10	C10	32	234531	145867
Run1 T/S	RAF10	C10	33	243763	159467
Run1 T/S	RAF10	C10	34	250667	172900
Run1 T/S	RAF10	C10	35	260810	185097
Run1 T/S	RAF10	C10	36	268472	196552
Run1 T/S	RAF10	C10	37	275886	207486
Run1 T/S	RAF10	C10	38	284804	218553
Run1 T/S	RAF10	C10	39	293623	228410
Run1 T/S	RAF10	C10	40	301388	236821
Run1 T/S	RAF10	C10	41	308881	244859
Run1 T/S	RAF10	C10	42	318359	254349
Run1 T/S	RAF10	C10	43	324531	260927
Run1 T/S	RAF10	C10	44	333416	268279
Run1 T/S	RAF10	C10	45	340725	275192
Run1 T/S	RAF10	C10	46	347487	279866
Run1 T/S	RAF10	C10	47	345791	278850
Run1 T/S	RAF90	C11	1	184940	49766
Run1 T/S	RAF90	C11	2	183346	51808
Run1 T/S	RAF90	C11	3	184997	52042
Run1 T/S	RAF90	C11	4	185569	52252
Run1 T/S	RAF90	C11	5	184297	53041
Run1 T/S	RAF90	C11	6	184702	52619
Run1 T/S	RAF90	C11	7	185271	53264
Run1 T/S	RAF90	C11	8	184606	53372
Run1 T/S	RAF90	C11	9	184693	53354
Run1 T/S	RAF90	C11	10	185459	53449
Run1 T/S	RAF90	C11	11	186909	53422
Run1 T/S	RAF90	C11	12	186098	53846
Run1 T/S	RAF90	C11	13	185882	53798
Run1 T/S	RAF90	C11	14	186860	53720
Run1 T/S	RAF90	C11	15	185958	54201
Run1 T/S	RAF90	C11	16	187282	54528
Run1 T/S	RAF90	C11	17	187012	54885
Run1 T/S	RAF90	C11	18	188432	55126
Run1 T/S	RAF90	C11	19	187789	55111
Run1 T/S	RAF90	C11	20	188081	55095
Run1 T/S	RAF90	C11	21	189267	55290
Run1 T/S	RAF90	C11	22	190801	56000
Run1 T/S	RAF90	C11	23	189712	56541
Run1 T/S	RAF90	C11	24	194327	56817
Run1 T/S	RAF90	C11	25	197617	57947
Run1 T/S	RAF90	C11	26	204549	58210
Run1 T/S	RAF90	C11	27	213929	60163
Run1 T/S	RAF90	C11	28	227073	62557
Run1 T/S	RAF90	C11	29	242682	64953
Run1 T/S	RAF90	C11	30	262007	68060
Run1 T/S	RAF90	C11	31	280559	70352
Run1 T/S	RAF90	C11	32	297654	73675
Run1 T/S	RAF90	C11	33	317631	76882
Run1 T/S	RAF90	C11	34	334926	80086
Run1 T/S	RAF90	C11	35	351755	83201
Run1 T/S	RAF90	C11	36	367590	86056
Run1 T/S	RAF90	C11	37	381901	88853
Run1 T/S	RAF90	C11	38	397022	92032
Run1 T/S	RAF90	C11	39	410166	94554
Run1 T/S	RAF90	C11	40	422500	97256
Run1 T/S	RAF90	C11	41	433407	100800
Run1 T/S	RAF90	C11	42	446081	103388
Run1 T/S	RAF90	C11	43	455664	105763
Run1 T/S	RAF90	C11	44	464914	108653
Run1 T/S	RAF90	C11	45	472559	111158
Run1 T/S	RAF90	C11	46	481461	113490
Run1 T/S	RAF90	C11	47	481016	114054
Run1 T/S	RAF10	C12	1	172086	48909
Run1 T/S	RAF10	C12	2	169984	51420
Run1 T/S	RAF10	C12	3	170692	51781
Run1 T/S	RAF10	C12	4	172169	51967
Run1 T/S	RAF10	C12	5	172035	51895
Run1 T/S	RAF10	C12	6	171919	51893
Run1 T/S	RAF10	C12	7	172596	52186
Run1 T/S	RAF10	C12	8	173184	52612
Run1 T/S	RAF10	C12	9	173478	52584
Run1 T/S	RAF10	C12	10	171635	52532
Run1 T/S	RAF10	C12	11	173876	53260
Run1 T/S	RAF10	C12	12	174097	53085
Run1 T/S	RAF10	C12	13	174206	53615
Run1 T/S	RAF10	C12	14	173467	53435
Run1 T/S	RAF10	C12	15	175432	54745
Run1 T/S	RAF10	C12	16	175779	54746
Run1 T/S	RAF10	C12	17	174405	53905
Run1 T/S	RAF10	C12	18	174881	55107
Run1 T/S	RAF10	C12	19	174711	54793
Run1 T/S	RAF10	C12	20	177275	55312
Run1 T/S	RAF10	C12	21	177492	55693
Run1 T/S	RAF10	C12	22	176632	56193
Run1 T/S	RAF10	C12	23	177788	56892
Run1 T/S	RAF10	C12	24	178646	59388
Run1 T/S	RAF10	C12	25	180573	61605
Run1 T/S	RAF10	C12	26	181305	67647
Run1 T/S	RAF10	C12	27	184992	74688
Run1 T/S	RAF10	C12	28	190072	87114
Run1 T/S	RAF10	C12	29	194815	100232
Run1 T/S	RAF10	C12	30	202109	114517
Run1 T/S	RAF10	C12	31	209526	129801
Run1 T/S	RAF10	C12	32	216176	144331
Run1 T/S	RAF10	C12	33	224014	158659
Run1 T/S	RAF10	C12	34	233498	173230
Run1 T/S	RAF10	C12	35	241075	186348
Run1 T/S	RAF10	C12	36	249666	199493
Run1 T/S	RAF10	C12	37	258025	210999
Run1 T/S	RAF10	C12	38	266493	221637
Run1 T/S	RAF10	C12	39	275656	233513
Run1 T/S	RAF10	C12	40	284456	243361
Run1 T/S	RAF10	C12	41	292602	253241
Run1 T/S	RAF10	C12	42	299382	261474
Run1 T/S	RAF10	C12	43	307741	269517
Run1 T/S	RAF10	C12	44	316800	277606
Run1 T/S	RAF10	C12	45	323913	285043
Run1 T/S	RAF10	C12	46	330848	291079
Run1 T/S	RAF10	C12	47	330805	291696
Run1 T/S	RAF90	C7	1	170855	49541
Run1 T/S	RAF90	C7	2	169906	51481
Run1 T/S	RAF90	C7	3	170768	51877
Run1 T/S	RAF90	C7	4	171839	52212
Run1 T/S	RAF90	C7	5	170572	52011
Run1 T/S	RAF90	C7	6	171637	52318
Run1 T/S	RAF90	C7	7	172240	52440
Run1 T/S	RAF90	C7	8	171873	52867
Run1 T/S	RAF90	C7	9	172430	53021
Run1 T/S	RAF90	C7	10	173635	53098
Run1 T/S	RAF90	C7	11	173289	53205
Run1 T/S	RAF90	C7	12	173518	53273
Run1 T/S	RAF90	C7	13	173827	53574
Run1 T/S	RAF90	C7	14	172998	53681
Run1 T/S	RAF90	C7	15	174796	54202
Run1 T/S	RAF90	C7	16	174552	54194
Run1 T/S	RAF90	C7	17	175518	54246
Run1 T/S	RAF90	C7	18	174854	54528
Run1 T/S	RAF90	C7	19	176002	54561
Run1 T/S	RAF90	C7	20	175757	54710
Run1 T/S	RAF90	C7	21	175272	54593
Run1 T/S	RAF90	C7	22	177632	55611
Run1 T/S	RAF90	C7	23	178647	55587
Run1 T/S	RAF90	C7	24	180196	55827
Run1 T/S	RAF90	C7	25	183633	56383
Run1 T/S	RAF90	C7	26	191420	57665
Run1 T/S	RAF90	C7	27	200812	60102
Run1 T/S	RAF90	C7	28	213034	61147
Run1 T/S	RAF90	C7	29	228517	63585
Run1 T/S	RAF90	C7	30	245322	66392
Run1 T/S	RAF90	C7	31	261000	68364
Run1 T/S	RAF90	C7	32	278647	71147
Run1 T/S	RAF90	C7	33	294884	73922
Run1 T/S	RAF90	C7	34	312239	76520
Run1 T/S	RAF90	C7	35	326565	78912
Run1 T/S	RAF90	C7	36	343085	82159
Run1 T/S	RAF90	C7	37	355333	84764
Run1 T/S	RAF90	C7	38	367424	86735
Run1 T/S	RAF90	C7	39	379824	89271
Run1 T/S	RAF90	C7	40	390538	91529
Run1 T/S	RAF90	C7	41	401673	93752
Run1 T/S	RAF90	C7	42	413557	96244
Run1 T/S	RAF90	C7	43	421498	98561
Run1 T/S	RAF90	C7	44	432342	100543
Run1 T/S	RAF90	C7	45	440107	102758
Run1 T/S	RAF90	C7	46	446564	104304
Run1 T/S	RAF90	C7	47	446582	103830
Run1 T/S	RAF10	C8	1	179630	49617
Run1 T/S	RAF10	C8	2	177908	50753
Run1 T/S	RAF10	C8	3	178194	51023
Run1 T/S	RAF10	C8	4	178221	51354
Run1 T/S	RAF10	C8	5	179806	51651
Run1 T/S	RAF10	C8	6	178308	52274
Run1 T/S	RAF10	C8	7	178802	51790
Run1 T/S	RAF10	C8	8	179099	52288
Run1 T/S	RAF10	C8	9	179944	52292
Run1 T/S	RAF10	C8	10	180232	52913
Run1 T/S	RAF10	C8	11	180249	52982
Run1 T/S	RAF10	C8	12	179699	52643
Run1 T/S	RAF10	C8	13	180581	52794
Run1 T/S	RAF10	C8	14	181158	52868
Run1 T/S	RAF10	C8	15	181234	53211
Run1 T/S	RAF10	C8	16	181522	53270
Run1 T/S	RAF10	C8	17	181943	53638
Run1 T/S	RAF10	C8	18	181742	54333
Run1 T/S	RAF10	C8	19	182146	54273
Run1 T/S	RAF10	C8	20	181805	54378
Run1 T/S	RAF10	C8	21	182516	54911
Run1 T/S	RAF10	C8	22	183107	55606
Run1 T/S	RAF10	C8	23	183904	56293
Run1 T/S	RAF10	C8	24	184287	58180
Run1 T/S	RAF10	C8	25	184648	60898
Run1 T/S	RAF10	C8	26	187161	65283
Run1 T/S	RAF10	C8	27	189595	72917
Run1 T/S	RAF10	C8	28	192920	83032
Run1 T/S	RAF10	C8	29	198790	94653
Run1 T/S	RAF10	C8	30	205614	107883
Run1 T/S	RAF10	C8	31	211549	120363
Run1 T/S	RAF10	C8	32	219328	134272
Run1 T/S	RAF10	C8	33	226863	147163
Run1 T/S	RAF10	C8	34	233136	159470
Run1 T/S	RAF10	C8	35	240494	171066
Run1 T/S	RAF10	C8	36	249251	183336
Run1 T/S	RAF10	C8	37	256533	194461
Run1 T/S	RAF10	C8	38	264505	204289
Run1 T/S	RAF10	C8	39	271787	213896
Run1 T/S	RAF10	C8	40	278189	221745
Run1 T/S	RAF10	C8	41	287124	230956
Run1 T/S	RAF10	C8	42	294202	239449
Run1 T/S	RAF10	C8	43	299052	245496
Run1 T/S	RAF10	C8	44	307630	252802
Run1 T/S	RAF10	C8	45	313859	259476
Run1 T/S	RAF10	C8	46	319891	264985
Run1 T/S	RAF10	C8	47	319697	264539
Run1 T/S	RAF90	C9	1	185752	50361
Run1 T/S	RAF90	C9	2	182352	52096
Run1 T/S	RAF90	C9	3	182753	52313
Run1 T/S	RAF90	C9	4	184860	52516
Run1 T/S	RAF90	C9	5	184264	53092
Run1 T/S	RAF90	C9	6	183634	52583
Run1 T/S	RAF90	C9	7	184933	53269
Run1 T/S	RAF90	C9	8	185558	52840
Run1 T/S	RAF90	C9	9	184555	53390
Run1 T/S	RAF90	C9	10	185868	53760
Run1 T/S	RAF90	C9	11	186278	54059
Run1 T/S	RAF90	C9	12	185080	53896
Run1 T/S	RAF90	C9	13	186573	54462
Run1 T/S	RAF90	C9	14	187031	54613
Run1 T/S	RAF90	C9	15	186524	55071
Run1 T/S	RAF90	C9	16	187369	55074
Run1 T/S	RAF90	C9	17	186725	55629
Run1 T/S	RAF90	C9	18	188194	55305
Run1 T/S	RAF90	C9	19	187812	55274
Run1 T/S	RAF90	C9	20	189367	55913
Run1 T/S	RAF90	C9	21	189014	55645
Run1 T/S	RAF90	C9	22	190123	55652
Run1 T/S	RAF90	C9	23	193095	56848
Run1 T/S	RAF90	C9	24	195157	57428
Run1 T/S	RAF90	C9	25	201811	58547
Run1 T/S	RAF90	C9	26	209470	59307
Run1 T/S	RAF90	C9	27	221074	61632
Run1 T/S	RAF90	C9	28	234914	63937
Run1 T/S	RAF90	C9	29	251936	66749
Run1 T/S	RAF90	C9	30	270052	69071
Run1 T/S	RAF90	C9	31	287930	71641
Run1 T/S	RAF90	C9	32	308092	74812
Run1 T/S	RAF90	C9	33	325304	77600
Run1 T/S	RAF90	C9	34	342079	79739
Run1 T/S	RAF90	C9	35	359289	83517
Run1 T/S	RAF90	C9	36	374048	85933
Run1 T/S	RAF90	C9	37	387717	88794
Run1 T/S	RAF90	C9	38	401684	91560
Run1 T/S	RAF90	C9	39	416167	95090
Run1 T/S	RAF90	C9	40	426053	97181
Run1 T/S	RAF90	C9	41	435239	99611
Run1 T/S	RAF90	C9	42	447621	102227
Run1 T/S	RAF90	C9	43	455755	104899
Run1 T/S	RAF90	C9	44	465343	107818
Run1 T/S	RAF90	C9	45	474659	110301
Run1 T/S	RAF90	C9	46	481868	112163
Run1 T/S	RAF90	C9	47	482478	112365
Run1 T/S	RAF5	D10	1	179646	50696
Run1 T/S	RAF5	D10	2	178840	51829
Run1 T/S	RAF5	D10	3	179410	52712
Run1 T/S	RAF5	D10	4	179492	52473
Run1 T/S	RAF5	D10	5	180179	53186
Run1 T/S	RAF5	D10	6	179422	52994
Run1 T/S	RAF5	D10	7	180439	52973
Run1 T/S	RAF5	D10	8	181511	53494
Run1 T/S	RAF5	D10	9	180513	53178
Run1 T/S	RAF5	D10	10	180811	53900
Run1 T/S	RAF5	D10	11	182945	53791
Run1 T/S	RAF5	D10	12	182103	53932
Run1 T/S	RAF5	D10	13	181477	54193
Run1 T/S	RAF5	D10	14	182688	54551
Run1 T/S	RAF5	D10	15	182088	54751
Run1 T/S	RAF5	D10	16	182433	54977
Run1 T/S	RAF5	D10	17	183258	55555
Run1 T/S	RAF5	D10	18	183057	55320
Run1 T/S	RAF5	D10	19	182834	55139
Run1 T/S	RAF5	D10	20	183888	56144
Run1 T/S	RAF5	D10	21	184083	56608
Run1 T/S	RAF5	D10	22	184706	57109
Run1 T/S	RAF5	D10	23	184543	58349
Run1 T/S	RAF5	D10	24	186213	60640
Run1 T/S	RAF5	D10	25	186756	63957
Run1 T/S	RAF5	D10	26	188627	69893
Run1 T/S	RAF5	D10	27	192732	79872
Run1 T/S	RAF5	D10	28	195646	91532
Run1 T/S	RAF5	D10	29	201446	105239
Run1 T/S	RAF5	D10	30	206375	119373
Run1 T/S	RAF5	D10	31	212889	133628
Run1 T/S	RAF5	D10	32	219278	148137
Run1 T/S	RAF5	D10	33	226834	161624
Run1 T/S	RAF5	D10	34	234232	175385
Run1 T/S	RAF5	D10	35	240997	188317
Run1 T/S	RAF5	D10	36	248801	200713
Run1 T/S	RAF5	D10	37	255144	210652
Run1 T/S	RAF5	D10	38	263528	222176
Run1 T/S	RAF5	D10	39	271250	232405
Run1 T/S	RAF5	D10	40	277526	241289
Run1 T/S	RAF5	D10	41	284803	250468
Run1 T/S	RAF5	D10	42	293142	258806
Run1 T/S	RAF5	D10	43	297768	265215
Run1 T/S	RAF5	D10	44	305088	272157
Run1 T/S	RAF5	D10	45	312553	280311
Run1 T/S	RAF5	D10	46	318101	285238
Run1 T/S	RAF5	D10	47	318002	285319
Run1 T/S	RAF80	D11	1	185258	51485
Run1 T/S	RAF80	D11	2	183583	53762
Run1 T/S	RAF80	D11	3	184014	54011
Run1 T/S	RAF80	D11	4	185616	54103
Run1 T/S	RAF80	D11	5	184941	53934
Run1 T/S	RAF80	D11	6	186648	54719
Run1 T/S	RAF80	D11	7	185216	54607
Run1 T/S	RAF80	D11	8	186203	54972
Run1 T/S	RAF80	D11	9	186440	54701
Run1 T/S	RAF80	D11	10	186403	55405
Run1 T/S	RAF80	D11	11	186805	55565
Run1 T/S	RAF80	D11	12	187286	55747
Run1 T/S	RAF80	D11	13	187449	55904
Run1 T/S	RAF80	D11	14	187070	55779
Run1 T/S	RAF80	D11	15	187698	55740
Run1 T/S	RAF80	D11	16	187152	56740
Run1 T/S	RAF80	D11	17	188224	56512
Run1 T/S	RAF80	D11	18	188282	56577
Run1 T/S	RAF80	D11	19	188933	56770
Run1 T/S	RAF80	D11	20	190065	57180
Run1 T/S	RAF80	D11	21	189902	57317
Run1 T/S	RAF80	D11	22	190039	57992
Run1 T/S	RAF80	D11	23	191951	57857
Run1 T/S	RAF80	D11	24	193427	58669
Run1 T/S	RAF80	D11	25	197642	59601
Run1 T/S	RAF80	D11	26	201871	61653
Run1 T/S	RAF80	D11	27	210081	63207
Run1 T/S	RAF80	D11	28	221933	66735
Run1 T/S	RAF80	D11	29	236693	70465
Run1 T/S	RAF80	D11	30	254056	74180
Run1 T/S	RAF80	D11	31	271170	79549
Run1 T/S	RAF80	D11	32	288511	83595
Run1 T/S	RAF80	D11	33	308304	88323
Run1 T/S	RAF80	D11	34	324171	93194
Run1 T/S	RAF80	D11	35	342660	97658
Run1 T/S	RAF80	D11	36	356733	102088
Run1 T/S	RAF80	D11	37	374012	106587
Run1 T/S	RAF80	D11	38	386552	111292
Run1 T/S	RAF80	D11	39	401862	115760
Run1 T/S	RAF80	D11	40	413287	119977
Run1 T/S	RAF80	D11	41	425740	124180
Run1 T/S	RAF80	D11	42	436761	128577
Run1 T/S	RAF80	D11	43	445508	132445
Run1 T/S	RAF80	D11	44	457695	136164
Run1 T/S	RAF80	D11	45	466609	139602
Run1 T/S	RAF80	D11	46	475383	144011
Run1 T/S	RAF80	D11	47	475578	143474
Run1 T/S	RAF5	D12	1	169288	49641
Run1 T/S	RAF5	D12	2	168465	52682
Run1 T/S	RAF5	D12	3	169749	52605
Run1 T/S	RAF5	D12	4	168530	52460
Run1 T/S	RAF5	D12	5	169388	52595
Run1 T/S	RAF5	D12	6	169848	52865
Run1 T/S	RAF5	D12	7	169574	52950
Run1 T/S	RAF5	D12	8	169296	52995
Run1 T/S	RAF5	D12	9	169607	53535
Run1 T/S	RAF5	D12	10	170013	53242
Run1 T/S	RAF5	D12	11	170535	53050
Run1 T/S	RAF5	D12	12	171944	53529
Run1 T/S	RAF5	D12	13	172055	53799
Run1 T/S	RAF5	D12	14	170833	53783
Run1 T/S	RAF5	D12	15	170940	54702
Run1 T/S	RAF5	D12	16	172023	54475
Run1 T/S	RAF5	D12	17	171484	54959
Run1 T/S	RAF5	D12	18	171535	55117
Run1 T/S	RAF5	D12	19	172726	54969
Run1 T/S	RAF5	D12	20	173415	55471
Run1 T/S	RAF5	D12	21	173735	56368
Run1 T/S	RAF5	D12	22	174480	56561
Run1 T/S	RAF5	D12	23	173790	57345
Run1 T/S	RAF5	D12	24	174606	59792
Run1 T/S	RAF5	D12	25	177524	62674
Run1 T/S	RAF5	D12	26	177716	67354
Run1 T/S	RAF5	D12	27	180850	75942
Run1 T/S	RAF5	D12	28	184401	87375
Run1 T/S	RAF5	D12	29	189876	101217
Run1 T/S	RAF5	D12	30	196261	115517
Run1 T/S	RAF5	D12	31	203193	130904
Run1 T/S	RAF5	D12	32	209827	145538
Run1 T/S	RAF5	D12	33	216899	159638
Run1 T/S	RAF5	D12	34	225177	175221
Run1 T/S	RAF5	D12	35	232241	189016
Run1 T/S	RAF5	D12	36	240272	201320
Run1 T/S	RAF5	D12	37	247499	214372
Run1 T/S	RAF5	D12	38	255590	224115
Run1 T/S	RAF5	D12	39	262375	235211
Run1 T/S	RAF5	D12	40	269416	243908
Run1 T/S	RAF5	D12	41	278448	254507
Run1 T/S	RAF5	D12	42	284156	262827
Run1 T/S	RAF5	D12	43	292044	271541
Run1 T/S	RAF5	D12	44	298479	277243
Run1 T/S	RAF5	D12	45	305799	285584
Run1 T/S	RAF5	D12	46	312278	292179
Run1 T/S	RAF5	D12	47	313424	291697
Run1 T/S	RAF80	D7	1	187689	49869
Run1 T/S	RAF80	D7	2	187524	52139
Run1 T/S	RAF80	D7	3	187526	52680
Run1 T/S	RAF80	D7	4	188112	52848
Run1 T/S	RAF80	D7	5	189299	52940
Run1 T/S	RAF80	D7	6	187951	52881
Run1 T/S	RAF80	D7	7	189866	52911
Run1 T/S	RAF80	D7	8	188603	53269
Run1 T/S	RAF80	D7	9	189136	53457
Run1 T/S	RAF80	D7	10	188999	53270
Run1 T/S	RAF80	D7	11	190679	53661
Run1 T/S	RAF80	D7	12	189125	53885
Run1 T/S	RAF80	D7	13	189581	53805
Run1 T/S	RAF80	D7	14	190691	54359
Run1 T/S	RAF80	D7	15	190710	54021
Run1 T/S	RAF80	D7	16	190507	53845
Run1 T/S	RAF80	D7	17	192040	54459
Run1 T/S	RAF80	D7	18	191056	55186
Run1 T/S	RAF80	D7	19	190668	54855
Run1 T/S	RAF80	D7	20	192511	55059
Run1 T/S	RAF80	D7	21	194097	55303
Run1 T/S	RAF80	D7	22	193054	55473
Run1 T/S	RAF80	D7	23	194649	55662
Run1 T/S	RAF80	D7	24	197392	56583
Run1 T/S	RAF80	D7	25	198557	57412
Run1 T/S	RAF80	D7	26	204421	59024
Run1 T/S	RAF80	D7	27	211817	61270
Run1 T/S	RAF80	D7	28	224582	64449
Run1 T/S	RAF80	D7	29	237733	67733
Run1 T/S	RAF80	D7	30	255593	71245
Run1 T/S	RAF80	D7	31	271605	75526
Run1 T/S	RAF80	D7	32	290294	80230
Run1 T/S	RAF80	D7	33	306437	84243
Run1 T/S	RAF80	D7	34	323197	88528
Run1 T/S	RAF80	D7	35	339311	92390
Run1 T/S	RAF80	D7	36	356317	96565
Run1 T/S	RAF80	D7	37	371501	101156
Run1 T/S	RAF80	D7	38	385241	105186
Run1 T/S	RAF80	D7	39	397288	109265
Run1 T/S	RAF80	D7	40	408919	113156
Run1 T/S	RAF80	D7	41	421861	117117
Run1 T/S	RAF80	D7	42	432095	120704
Run1 T/S	RAF80	D7	43	440853	123265
Run1 T/S	RAF80	D7	44	452299	127837
Run1 T/S	RAF80	D7	45	460161	130837
Run1 T/S	RAF80	D7	46	469769	135119
Run1 T/S	RAF80	D7	47	469262	134503
Run1 T/S	RAF5	D8	1	184784	49730
Run1 T/S	RAF5	D8	2	183913	51423
Run1 T/S	RAF5	D8	3	184690	51727
Run1 T/S	RAF5	D8	4	185833	51787
Run1 T/S	RAF5	D8	5	185009	51803
Run1 T/S	RAF5	D8	6	184537	52617
Run1 T/S	RAF5	D8	7	185169	52491
Run1 T/S	RAF5	D8	8	186527	52838
Run1 T/S	RAF5	D8	9	185969	52252
Run1 T/S	RAF5	D8	10	186406	52895
Run1 T/S	RAF5	D8	11	188053	53044
Run1 T/S	RAF5	D8	12	186887	53153
Run1 T/S	RAF5	D8	13	186104	53056
Run1 T/S	RAF5	D8	14	186854	53534
Run1 T/S	RAF5	D8	15	188046	53831
Run1 T/S	RAF5	D8	16	187841	54159
Run1 T/S	RAF5	D8	17	188785	54271
Run1 T/S	RAF5	D8	18	187470	54216
Run1 T/S	RAF5	D8	19	188476	54486
Run1 T/S	RAF5	D8	20	188265	54644
Run1 T/S	RAF5	D8	21	189034	55509
Run1 T/S	RAF5	D8	22	188883	56104
Run1 T/S	RAF5	D8	23	190162	57274
Run1 T/S	RAF5	D8	24	191483	60230
Run1 T/S	RAF5	D8	25	191673	63611
Run1 T/S	RAF5	D8	26	193076	69943
Run1 T/S	RAF5	D8	27	196373	79596
Run1 T/S	RAF5	D8	28	201049	91554
Run1 T/S	RAF5	D8	29	205691	104799
Run1 T/S	RAF5	D8	30	212150	118339
Run1 T/S	RAF5	D8	31	217189	131125
Run1 T/S	RAF5	D8	32	225588	145418
Run1 T/S	RAF5	D8	33	231498	159095
Run1 T/S	RAF5	D8	34	237084	171014
Run1 T/S	RAF5	D8	35	246116	183405
Run1 T/S	RAF5	D8	36	252748	194911
Run1 T/S	RAF5	D8	37	258880	204713
Run1 T/S	RAF5	D8	38	267229	216148
Run1 T/S	RAF5	D8	39	272840	224635
Run1 T/S	RAF5	D8	40	279368	233221
Run1 T/S	RAF5	D8	41	287356	241768
Run1 T/S	RAF5	D8	42	293565	250414
Run1 T/S	RAF5	D8	43	299229	256491
Run1 T/S	RAF5	D8	44	304684	262602
Run1 T/S	RAF5	D8	45	312127	269411
Run1 T/S	RAF5	D8	46	317990	274997
Run1 T/S	RAF5	D8	47	317571	273403
Run1 T/S	RAF80	D9	1	181950	49617
Run1 T/S	RAF80	D9	2	181570	51431
Run1 T/S	RAF80	D9	3	181918	51503
Run1 T/S	RAF80	D9	4	182404	51542
Run1 T/S	RAF80	D9	5	182217	52680
Run1 T/S	RAF80	D9	6	181909	51938
Run1 T/S	RAF80	D9	7	183272	52618
Run1 T/S	RAF80	D9	8	183141	52395
Run1 T/S	RAF80	D9	9	182364	52530
Run1 T/S	RAF80	D9	10	183763	52750
Run1 T/S	RAF80	D9	11	183462	52942
Run1 T/S	RAF80	D9	12	184970	52765
Run1 T/S	RAF80	D9	13	183054	53597
Run1 T/S	RAF80	D9	14	184350	53431
Run1 T/S	RAF80	D9	15	184592	54026
Run1 T/S	RAF80	D9	16	184970	53980
Run1 T/S	RAF80	D9	17	185569	54120
Run1 T/S	RAF80	D9	18	185249	54273
Run1 T/S	RAF80	D9	19	185930	54254
Run1 T/S	RAF80	D9	20	185657	54787
Run1 T/S	RAF80	D9	21	186520	55017
Run1 T/S	RAF80	D9	22	188017	55574
Run1 T/S	RAF80	D9	23	188598	55508
Run1 T/S	RAF80	D9	24	190538	56098
Run1 T/S	RAF80	D9	25	194412	56946
Run1 T/S	RAF80	D9	26	201398	59268
Run1 T/S	RAF80	D9	27	210069	61782
Run1 T/S	RAF80	D9	28	222542	65101
Run1 T/S	RAF80	D9	29	237781	68885
Run1 T/S	RAF80	D9	30	255035	72443
Run1 T/S	RAF80	D9	31	269572	75989
Run1 T/S	RAF80	D9	32	288631	80888
Run1 T/S	RAF80	D9	33	304612	85216
Run1 T/S	RAF80	D9	34	322071	89624
Run1 T/S	RAF80	D9	35	338058	93847
Run1 T/S	RAF80	D9	36	351791	97733
Run1 T/S	RAF80	D9	37	367394	101851
Run1 T/S	RAF80	D9	38	380683	105893
Run1 T/S	RAF80	D9	39	393501	109804
Run1 T/S	RAF80	D9	40	403734	113427
Run1 T/S	RAF80	D9	41	414043	117041
Run1 T/S	RAF80	D9	42	428187	121294
Run1 T/S	RAF80	D9	43	435848	124957
Run1 T/S	RAF80	D9	44	445003	127534
Run1 T/S	RAF80	D9	45	456522	130988
Run1 T/S	RAF80	D9	46	462651	133220
Run1 T/S	RAF80	D9	47	460613	132589
Run1 T/S	RAF0	E10	1	175679	50261
Run1 T/S	RAF0	E10	2	173505	51367
Run1 T/S	RAF0	E10	3	174769	52452
Run1 T/S	RAF0	E10	4	173357	52021
Run1 T/S	RAF0	E10	5	174993	52959
Run1 T/S	RAF0	E10	6	174693	52762
Run1 T/S	RAF0	E10	7	175447	52968
Run1 T/S	RAF0	E10	8	175353	53025
Run1 T/S	RAF0	E10	9	175531	53243
Run1 T/S	RAF0	E10	10	175472	53276
Run1 T/S	RAF0	E10	11	175411	53839
Run1 T/S	RAF0	E10	12	176385	54539
Run1 T/S	RAF0	E10	13	176495	54079
Run1 T/S	RAF0	E10	14	175867	54100
Run1 T/S	RAF0	E10	15	176192	54262
Run1 T/S	RAF0	E10	16	177085	55057
Run1 T/S	RAF0	E10	17	177573	54751
Run1 T/S	RAF0	E10	18	177307	54530
Run1 T/S	RAF0	E10	19	178031	55268
Run1 T/S	RAF0	E10	20	177887	56461
Run1 T/S	RAF0	E10	21	178955	55864
Run1 T/S	RAF0	E10	22	179164	56983
Run1 T/S	RAF0	E10	23	180423	58458
Run1 T/S	RAF0	E10	24	181591	60458
Run1 T/S	RAF0	E10	25	181505	64902
Run1 T/S	RAF0	E10	26	184246	72194
Run1 T/S	RAF0	E10	27	185982	81761
Run1 T/S	RAF0	E10	28	190525	95189
Run1 T/S	RAF0	E10	29	195213	109475
Run1 T/S	RAF0	E10	30	199572	124683
Run1 T/S	RAF0	E10	31	205587	139637
Run1 T/S	RAF0	E10	32	212274	154695
Run1 T/S	RAF0	E10	33	219042	169236
Run1 T/S	RAF0	E10	34	225092	183618
Run1 T/S	RAF0	E10	35	232367	196925
Run1 T/S	RAF0	E10	36	238736	209001
Run1 T/S	RAF0	E10	37	245123	220040
Run1 T/S	RAF0	E10	38	251169	230277
Run1 T/S	RAF0	E10	39	258919	240565
Run1 T/S	RAF0	E10	40	263155	249087
Run1 T/S	RAF0	E10	41	268951	257595
Run1 T/S	RAF0	E10	42	274925	264435
Run1 T/S	RAF0	E10	43	281256	271785
Run1 T/S	RAF0	E10	44	287346	276928
Run1 T/S	RAF0	E10	45	292377	281751
Run1 T/S	RAF0	E10	46	297030	286150
Run1 T/S	RAF0	E10	47	297967	285323
Run1 T/S	RAF70	E11	1	182357	49846
Run1 T/S	RAF70	E11	2	179544	51814
Run1 T/S	RAF70	E11	3	179975	52455
Run1 T/S	RAF70	E11	4	180780	52669
Run1 T/S	RAF70	E11	5	181429	52932
Run1 T/S	RAF70	E11	6	182113	52505
Run1 T/S	RAF70	E11	7	181983	52948
Run1 T/S	RAF70	E11	8	181151	53175
Run1 T/S	RAF70	E11	9	181093	53472
Run1 T/S	RAF70	E11	10	182057	53580
Run1 T/S	RAF70	E11	11	181972	53891
Run1 T/S	RAF70	E11	12	182766	54270
Run1 T/S	RAF70	E11	13	183659	53972
Run1 T/S	RAF70	E11	14	183056	54107
Run1 T/S	RAF70	E11	15	183553	54662
Run1 T/S	RAF70	E11	16	183710	54635
Run1 T/S	RAF70	E11	17	183867	54781
Run1 T/S	RAF70	E11	18	182702	54828
Run1 T/S	RAF70	E11	19	185088	55284
Run1 T/S	RAF70	E11	20	185555	55318
Run1 T/S	RAF70	E11	21	185619	56015
Run1 T/S	RAF70	E11	22	186619	56321
Run1 T/S	RAF70	E11	23	187632	57023
Run1 T/S	RAF70	E11	24	189744	57593
Run1 T/S	RAF70	E11	25	192201	58859
Run1 T/S	RAF70	E11	26	198430	61322
Run1 T/S	RAF70	E11	27	205493	64465
Run1 T/S	RAF70	E11	28	218685	69421
Run1 T/S	RAF70	E11	29	232106	74814
Run1 T/S	RAF70	E11	30	246973	80951
Run1 T/S	RAF70	E11	31	264656	86759
Run1 T/S	RAF70	E11	32	281482	93081
Run1 T/S	RAF70	E11	33	297443	99254
Run1 T/S	RAF70	E11	34	313634	105705
Run1 T/S	RAF70	E11	35	332140	112524
Run1 T/S	RAF70	E11	36	346183	118237
Run1 T/S	RAF70	E11	37	361100	124465
Run1 T/S	RAF70	E11	38	376282	130051
Run1 T/S	RAF70	E11	39	387047	135073
Run1 T/S	RAF70	E11	40	401421	140948
Run1 T/S	RAF70	E11	41	412808	145935
Run1 T/S	RAF70	E11	42	424046	150730
Run1 T/S	RAF70	E11	43	434149	156289
Run1 T/S	RAF70	E11	44	443492	160458
Run1 T/S	RAF70	E11	45	454260	164521
Run1 T/S	RAF70	E11	46	462259	168091
Run1 T/S	RAF70	E11	47	463392	167300
Run1 T/S	RAF0	E12	1	175438	47708
Run1 T/S	RAF0	E12	2	174406	50273
Run1 T/S	RAF0	E12	3	173881	50393
Run1 T/S	RAF0	E12	4	173751	50340
Run1 T/S	RAF0	E12	5	174372	50562
Run1 T/S	RAF0	E12	6	174261	50706
Run1 T/S	RAF0	E12	7	176498	50859
Run1 T/S	RAF0	E12	8	175996	51141
Run1 T/S	RAF0	E12	9	175668	51271
Run1 T/S	RAF0	E12	10	176166	51524
Run1 T/S	RAF0	E12	11	176247	51871
Run1 T/S	RAF0	E12	12	177122	51599
Run1 T/S	RAF0	E12	13	176613	51851
Run1 T/S	RAF0	E12	14	176900	52319
Run1 T/S	RAF0	E12	15	176696	52390
Run1 T/S	RAF0	E12	16	177335	52823
Run1 T/S	RAF0	E12	17	178223	52623
Run1 T/S	RAF0	E12	18	177989	52703
Run1 T/S	RAF0	E12	19	179109	53317
Run1 T/S	RAF0	E12	20	177891	53739
Run1 T/S	RAF0	E12	21	178893	53970
Run1 T/S	RAF0	E12	22	178806	54770
Run1 T/S	RAF0	E12	23	179843	55690
Run1 T/S	RAF0	E12	24	180186	57474
Run1 T/S	RAF0	E12	25	181412	60248
Run1 T/S	RAF0	E12	26	182786	65810
Run1 T/S	RAF0	E12	27	184733	74282
Run1 T/S	RAF0	E12	28	189923	85978
Run1 T/S	RAF0	E12	29	192341	99979
Run1 T/S	RAF0	E12	30	197506	114126
Run1 T/S	RAF0	E12	31	203013	129100
Run1 T/S	RAF0	E12	32	209749	143952
Run1 T/S	RAF0	E12	33	215936	158516
Run1 T/S	RAF0	E12	34	222484	173040
Run1 T/S	RAF0	E12	35	229151	186655
Run1 T/S	RAF0	E12	36	235841	198845
Run1 T/S	RAF0	E12	37	242616	210921
Run1 T/S	RAF0	E12	38	249495	221773
Run1 T/S	RAF0	E12	39	254919	231686
Run1 T/S	RAF0	E12	40	261095	242554
Run1 T/S	RAF0	E12	41	268185	250283
Run1 T/S	RAF0	E12	42	273989	258440
Run1 T/S	RAF0	E12	43	280148	265687
Run1 T/S	RAF0	E12	44	285262	272610
Run1 T/S	RAF0	E12	45	291358	279600
Run1 T/S	RAF0	E12	46	298136	285940
Run1 T/S	RAF0	E12	47	298769	285657
Run1 T/S	RAF70	E7	1	160308	49634
Run1 T/S	RAF70	E7	2	159295	51069
Run1 T/S	RAF70	E7	3	159344	51578
Run1 T/S	RAF70	E7	4	160947	51648
Run1 T/S	RAF70	E7	5	160627	51658
Run1 T/S	RAF70	E7	6	160734	52197
Run1 T/S	RAF70	E7	7	161304	52346
Run1 T/S	RAF70	E7	8	161380	52546
Run1 T/S	RAF70	E7	9	161085	52587
Run1 T/S	RAF70	E7	10	161997	52782
Run1 T/S	RAF70	E7	11	162773	52767
Run1 T/S	RAF70	E7	12	162179	53241
Run1 T/S	RAF70	E7	13	162066	53512
Run1 T/S	RAF70	E7	14	163568	53832
Run1 T/S	RAF70	E7	15	162561	53511
Run1 T/S	RAF70	E7	16	163219	53924
Run1 T/S	RAF70	E7	17	162875	54036
Run1 T/S	RAF70	E7	18	163918	54147
Run1 T/S	RAF70	E7	19	163212	53665
Run1 T/S	RAF70	E7	20	164290	54708
Run1 T/S	RAF70	E7	21	164946	54968
Run1 T/S	RAF70	E7	22	164493	54685
Run1 T/S	RAF70	E7	23	166406	55820
Run1 T/S	RAF70	E7	24	168138	56590
Run1 T/S	RAF70	E7	25	170311	57706
Run1 T/S	RAF70	E7	26	175305	59754
Run1 T/S	RAF70	E7	27	181426	62419
Run1 T/S	RAF70	E7	28	191129	66503
Run1 T/S	RAF70	E7	29	202798	71678
Run1 T/S	RAF70	E7	30	216074	77130
Run1 T/S	RAF70	E7	31	229710	82629
Run1 T/S	RAF70	E7	32	244194	88064
Run1 T/S	RAF70	E7	33	257930	93680
Run1 T/S	RAF70	E7	34	272914	100146
Run1 T/S	RAF70	E7	35	285249	105585
Run1 T/S	RAF70	E7	36	299497	111144
Run1 T/S	RAF70	E7	37	311019	116717
Run1 T/S	RAF70	E7	38	323724	122027
Run1 T/S	RAF70	E7	39	334760	126981
Run1 T/S	RAF70	E7	40	345402	132141
Run1 T/S	RAF70	E7	41	356795	137443
Run1 T/S	RAF70	E7	42	365536	140890
Run1 T/S	RAF70	E7	43	374209	145579
Run1 T/S	RAF70	E7	44	382449	149146
Run1 T/S	RAF70	E7	45	391859	152974
Run1 T/S	RAF70	E7	46	397661	156129
Run1 T/S	RAF70	E7	47	399008	155437
Run1 T/S	RAF0	E8	1	174306	49962
Run1 T/S	RAF0	E8	2	172084	51469
Run1 T/S	RAF0	E8	3	173123	52202
Run1 T/S	RAF0	E8	4	174538	52587
Run1 T/S	RAF0	E8	5	173700	52303
Run1 T/S	RAF0	E8	6	173879	52558
Run1 T/S	RAF0	E8	7	174451	52828
Run1 T/S	RAF0	E8	8	175410	53021
Run1 T/S	RAF0	E8	9	175343	53568
Run1 T/S	RAF0	E8	10	175673	54043
Run1 T/S	RAF0	E8	11	175905	53215
Run1 T/S	RAF0	E8	12	175277	53438
Run1 T/S	RAF0	E8	13	175702	54111
Run1 T/S	RAF0	E8	14	175847	53524
Run1 T/S	RAF0	E8	15	176528	53548
Run1 T/S	RAF0	E8	16	177114	54380
Run1 T/S	RAF0	E8	17	177493	54461
Run1 T/S	RAF0	E8	18	176743	54980
Run1 T/S	RAF0	E8	19	177922	55472
Run1 T/S	RAF0	E8	20	176481	55638
Run1 T/S	RAF0	E8	21	178384	56174
Run1 T/S	RAF0	E8	22	178650	57167
Run1 T/S	RAF0	E8	23	179620	58258
Run1 T/S	RAF0	E8	24	179870	61103
Run1 T/S	RAF0	E8	25	181093	64498
Run1 T/S	RAF0	E8	26	182514	70996
Run1 T/S	RAF0	E8	27	184540	80763
Run1 T/S	RAF0	E8	28	188782	93384
Run1 T/S	RAF0	E8	29	193452	106920
Run1 T/S	RAF0	E8	30	197159	121360
Run1 T/S	RAF0	E8	31	202031	135668
Run1 T/S	RAF0	E8	32	206608	150358
Run1 T/S	RAF0	E8	33	211873	163538
Run1 T/S	RAF0	E8	34	218993	177474
Run1 T/S	RAF0	E8	35	225546	190163
Run1 T/S	RAF0	E8	36	230488	202460
Run1 T/S	RAF0	E8	37	236507	213120
Run1 T/S	RAF0	E8	38	243143	223913
Run1 T/S	RAF0	E8	39	246645	233063
Run1 T/S	RAF0	E8	40	252393	242301
Run1 T/S	RAF0	E8	41	260309	250684
Run1 T/S	RAF0	E8	42	263740	258278
Run1 T/S	RAF0	E8	43	269598	264615
Run1 T/S	RAF0	E8	44	275030	271543
Run1 T/S	RAF0	E8	45	281247	278074
Run1 T/S	RAF0	E8	46	285686	282524
Run1 T/S	RAF0	E8	47	284798	280735
Run1 T/S	RAF70	E9	1	172275	50638
Run1 T/S	RAF70	E9	2	171671	51941
Run1 T/S	RAF70	E9	3	172256	52699
Run1 T/S	RAF70	E9	4	172988	53227
Run1 T/S	RAF70	E9	5	173067	53134
Run1 T/S	RAF70	E9	6	173308	53257
Run1 T/S	RAF70	E9	7	173681	53309
Run1 T/S	RAF70	E9	8	173306	53578
Run1 T/S	RAF70	E9	9	174031	54254
Run1 T/S	RAF70	E9	10	174048	54307
Run1 T/S	RAF70	E9	11	175017	54113
Run1 T/S	RAF70	E9	12	174570	54504
Run1 T/S	RAF70	E9	13	173491	54964
Run1 T/S	RAF70	E9	14	175033	55100
Run1 T/S	RAF70	E9	15	175616	55116
Run1 T/S	RAF70	E9	16	175449	55453
Run1 T/S	RAF70	E9	17	175548	55142
Run1 T/S	RAF70	E9	18	176634	55220
Run1 T/S	RAF70	E9	19	175759	55940
Run1 T/S	RAF70	E9	20	176941	56259
Run1 T/S	RAF70	E9	21	176058	56350
Run1 T/S	RAF70	E9	22	178018	56876
Run1 T/S	RAF70	E9	23	178656	57320
Run1 T/S	RAF70	E9	24	180396	57827
Run1 T/S	RAF70	E9	25	183207	59366
Run1 T/S	RAF70	E9	26	187695	61318
Run1 T/S	RAF70	E9	27	196497	65074
Run1 T/S	RAF70	E9	28	205750	68934
Run1 T/S	RAF70	E9	29	218520	74121
Run1 T/S	RAF70	E9	30	233342	79217
Run1 T/S	RAF70	E9	31	249215	85570
Run1 T/S	RAF70	E9	32	266359	92141
Run1 T/S	RAF70	E9	33	283562	98720
Run1 T/S	RAF70	E9	34	298712	104680
Run1 T/S	RAF70	E9	35	312920	110567
Run1 T/S	RAF70	E9	36	331309	116442
Run1 T/S	RAF70	E9	37	344383	122490
Run1 T/S	RAF70	E9	38	358488	129051
Run1 T/S	RAF70	E9	39	370880	133898
Run1 T/S	RAF70	E9	40	383159	139530
Run1 T/S	RAF70	E9	41	395945	145102
Run1 T/S	RAF70	E9	42	406257	149640
Run1 T/S	RAF70	E9	43	415930	153488
Run1 T/S	RAF70	E9	44	425758	158202
Run1 T/S	RAF70	E9	45	434936	161917
Run1 T/S	RAF70	E9	46	443698	165394
Run1 T/S	RAF70	E9	47	442449	164680
Run1 T/S	RAF60	F11	1	186325	50033
Run1 T/S	RAF60	F11	2	184763	53236
Run1 T/S	RAF60	F11	3	185042	53024
Run1 T/S	RAF60	F11	4	185692	53629
Run1 T/S	RAF60	F11	5	185709	53343
Run1 T/S	RAF60	F11	6	186030	54156
Run1 T/S	RAF60	F11	7	185722	53760
Run1 T/S	RAF60	F11	8	186810	54381
Run1 T/S	RAF60	F11	9	186238	54459
Run1 T/S	RAF60	F11	10	187057	54342
Run1 T/S	RAF60	F11	11	188016	54908
Run1 T/S	RAF60	F11	12	187374	55218
Run1 T/S	RAF60	F11	13	187483	55325
Run1 T/S	RAF60	F11	14	187396	55902
Run1 T/S	RAF60	F11	15	187856	55193
Run1 T/S	RAF60	F11	16	187853	55509
Run1 T/S	RAF60	F11	17	188666	56056
Run1 T/S	RAF60	F11	18	189115	56161
Run1 T/S	RAF60	F11	19	189317	56577
Run1 T/S	RAF60	F11	20	189244	56457
Run1 T/S	RAF60	F11	21	189887	56824
Run1 T/S	RAF60	F11	22	190977	57102
Run1 T/S	RAF60	F11	23	190594	58039
Run1 T/S	RAF60	F11	24	192959	58537
Run1 T/S	RAF60	F11	25	194244	58995
Run1 T/S	RAF60	F11	26	198583	61807
Run1 T/S	RAF60	F11	27	205689	65939
Run1 T/S	RAF60	F11	28	215746	71373
Run1 T/S	RAF60	F11	29	226844	77461
Run1 T/S	RAF60	F11	30	242855	84445
Run1 T/S	RAF60	F11	31	257059	91476
Run1 T/S	RAF60	F11	32	273116	99538
Run1 T/S	RAF60	F11	33	288472	106930
Run1 T/S	RAF60	F11	34	305479	114720
Run1 T/S	RAF60	F11	35	320567	122336
Run1 T/S	RAF60	F11	36	336150	129640
Run1 T/S	RAF60	F11	37	351134	137459
Run1 T/S	RAF60	F11	38	364683	144311
Run1 T/S	RAF60	F11	39	377956	150439
Run1 T/S	RAF60	F11	40	390657	157058
Run1 T/S	RAF60	F11	41	403134	164682
Run1 T/S	RAF60	F11	42	415726	169622
Run1 T/S	RAF60	F11	43	424784	175775
Run1 T/S	RAF60	F11	44	435723	181741
Run1 T/S	RAF60	F11	45	446098	186766
Run1 T/S	RAF60	F11	46	453632	192570
Run1 T/S	RAF60	F11	47	453870	193054
Run1 T/S	RAF60	F7	1	165425	51487
Run1 T/S	RAF60	F7	2	166175	53058
Run1 T/S	RAF60	F7	3	165320	53448
Run1 T/S	RAF60	F7	4	166076	53190
Run1 T/S	RAF60	F7	5	165903	53639
Run1 T/S	RAF60	F7	6	166285	53714
Run1 T/S	RAF60	F7	7	167243	54326
Run1 T/S	RAF60	F7	8	166836	53938
Run1 T/S	RAF60	F7	9	167390	54758
Run1 T/S	RAF60	F7	10	167691	54485
Run1 T/S	RAF60	F7	11	167571	54946
Run1 T/S	RAF60	F7	12	167149	54550
Run1 T/S	RAF60	F7	13	167587	55712
Run1 T/S	RAF60	F7	14	167584	55488
Run1 T/S	RAF60	F7	15	167719	55391
Run1 T/S	RAF60	F7	16	168271	56374
Run1 T/S	RAF60	F7	17	168465	55949
Run1 T/S	RAF60	F7	18	168993	56179
Run1 T/S	RAF60	F7	19	168098	56180
Run1 T/S	RAF60	F7	20	170531	57043
Run1 T/S	RAF60	F7	21	169526	57035
Run1 T/S	RAF60	F7	22	171182	57809
Run1 T/S	RAF60	F7	23	170858	57904
Run1 T/S	RAF60	F7	24	171995	58550
Run1 T/S	RAF60	F7	25	174564	60812
Run1 T/S	RAF60	F7	26	178275	62139
Run1 T/S	RAF60	F7	27	184749	66335
Run1 T/S	RAF60	F7	28	193527	71381
Run1 T/S	RAF60	F7	29	205140	78627
Run1 T/S	RAF60	F7	30	218157	84405
Run1 T/S	RAF60	F7	31	231025	91744
Run1 T/S	RAF60	F7	32	247054	99469
Run1 T/S	RAF60	F7	33	258863	105829
Run1 T/S	RAF60	F7	34	273300	113910
Run1 T/S	RAF60	F7	35	288328	121184
Run1 T/S	RAF60	F7	36	301109	127471
Run1 T/S	RAF60	F7	37	314372	135344
Run1 T/S	RAF60	F7	38	326302	141796
Run1 T/S	RAF60	F7	39	338739	147744
Run1 T/S	RAF60	F7	40	349029	154589
Run1 T/S	RAF60	F7	41	361263	160265
Run1 T/S	RAF60	F7	42	370314	165697
Run1 T/S	RAF60	F7	43	379668	170568
Run1 T/S	RAF60	F7	44	388097	175365
Run1 T/S	RAF60	F7	45	397097	179185
Run1 T/S	RAF60	F7	46	404906	182714
Run1 T/S	RAF60	F7	47	405122	181196
Run1 T/S	RAF60	F9	1	178687	51001
Run1 T/S	RAF60	F9	2	177418	52449
Run1 T/S	RAF60	F9	3	178364	53308
Run1 T/S	RAF60	F9	4	178499	52773
Run1 T/S	RAF60	F9	5	177360	52928
Run1 T/S	RAF60	F9	6	178623	53278
Run1 T/S	RAF60	F9	7	178655	53390
Run1 T/S	RAF60	F9	8	179184	53694
Run1 T/S	RAF60	F9	9	179229	53854
Run1 T/S	RAF60	F9	10	179490	54405
Run1 T/S	RAF60	F9	11	180052	54918
Run1 T/S	RAF60	F9	12	179656	54366
Run1 T/S	RAF60	F9	13	181393	54690
Run1 T/S	RAF60	F9	14	179708	54965
Run1 T/S	RAF60	F9	15	180369	55235
Run1 T/S	RAF60	F9	16	181311	55643
Run1 T/S	RAF60	F9	17	181048	55174
Run1 T/S	RAF60	F9	18	181647	56025
Run1 T/S	RAF60	F9	19	181322	55701
Run1 T/S	RAF60	F9	20	183748	56791
Run1 T/S	RAF60	F9	21	182496	56456
Run1 T/S	RAF60	F9	22	183947	56984
Run1 T/S	RAF60	F9	23	185160	58020
Run1 T/S	RAF60	F9	24	186506	59518
Run1 T/S	RAF60	F9	25	189049	61331
Run1 T/S	RAF60	F9	26	194874	63513
Run1 T/S	RAF60	F9	27	200759	66925
Run1 T/S	RAF60	F9	28	211286	72935
Run1 T/S	RAF60	F9	29	225376	79669
Run1 T/S	RAF60	F9	30	238667	86404
Run1 T/S	RAF60	F9	31	251896	93652
Run1 T/S	RAF60	F9	32	268620	101545
Run1 T/S	RAF60	F9	33	284532	109201
Run1 T/S	RAF60	F9	34	299657	116774
Run1 T/S	RAF60	F9	35	315391	124415
Run1 T/S	RAF60	F9	36	328003	130797
Run1 T/S	RAF60	F9	37	341477	138238
Run1 T/S	RAF60	F9	38	355957	145754
Run1 T/S	RAF60	F9	39	368003	152008
Run1 T/S	RAF60	F9	40	380136	157710
Run1 T/S	RAF60	F9	41	392070	164567
Run1 T/S	RAF60	F9	42	403188	170272
Run1 T/S	RAF60	F9	43	411229	175376
Run1 T/S	RAF60	F9	44	421436	180929
Run1 T/S	RAF60	F9	45	431002	186988
Run1 T/S	RAF60	F9	46	439402	191774
Run1 T/S	RAF60	F9	47	437675	191103
Run1 T/S	RAF50	G11	1	177350	49521
Run1 T/S	RAF50	G11	2	175520	52293
Run1 T/S	RAF50	G11	3	174423	52572
Run1 T/S	RAF50	G11	4	176447	52671
Run1 T/S	RAF50	G11	5	176926	53222
Run1 T/S	RAF50	G11	6	178166	53730
Run1 T/S	RAF50	G11	7	176293	53766
Run1 T/S	RAF50	G11	8	177612	53276
Run1 T/S	RAF50	G11	9	177824	53638
Run1 T/S	RAF50	G11	10	178896	54130
Run1 T/S	RAF50	G11	11	179020	54769
Run1 T/S	RAF50	G11	12	178607	54409
Run1 T/S	RAF50	G11	13	178466	54108
Run1 T/S	RAF50	G11	14	179831	55076
Run1 T/S	RAF50	G11	15	180096	55085
Run1 T/S	RAF50	G11	16	179956	54907
Run1 T/S	RAF50	G11	17	180342	55711
Run1 T/S	RAF50	G11	18	179806	55787
Run1 T/S	RAF50	G11	19	179955	55794
Run1 T/S	RAF50	G11	20	180857	55977
Run1 T/S	RAF50	G11	21	181585	56176
Run1 T/S	RAF50	G11	22	181482	57009
Run1 T/S	RAF50	G11	23	182737	56907
Run1 T/S	RAF50	G11	24	184681	58562
Run1 T/S	RAF50	G11	25	187905	61111
Run1 T/S	RAF50	G11	26	190330	64297
Run1 T/S	RAF50	G11	27	195790	68522
Run1 T/S	RAF50	G11	28	204728	74667
Run1 T/S	RAF50	G11	29	216240	82901
Run1 T/S	RAF50	G11	30	229298	91905
Run1 T/S	RAF50	G11	31	242391	100543
Run1 T/S	RAF50	G11	32	256501	109512
Run1 T/S	RAF50	G11	33	270710	118861
Run1 T/S	RAF50	G11	34	285021	127326
Run1 T/S	RAF50	G11	35	300879	137037
Run1 T/S	RAF50	G11	36	311993	145187
Run1 T/S	RAF50	G11	37	323969	152528
Run1 T/S	RAF50	G11	38	338894	161391
Run1 T/S	RAF50	G11	39	350480	168501
Run1 T/S	RAF50	G11	40	359696	175345
Run1 T/S	RAF50	G11	41	372188	182974
Run1 T/S	RAF50	G11	42	382483	189199
Run1 T/S	RAF50	G11	43	391921	196224
Run1 T/S	RAF50	G11	44	401516	201650
Run1 T/S	RAF50	G11	45	412470	208863
Run1 T/S	RAF50	G11	46	417927	213626
Run1 T/S	RAF50	G11	47	418960	213178
Run1 T/S	RAF50	G7	1	177208	50570
Run1 T/S	RAF50	G7	2	175772	53274
Run1 T/S	RAF50	G7	3	175501	52857
Run1 T/S	RAF50	G7	4	175914	53567
Run1 T/S	RAF50	G7	5	175795	53541
Run1 T/S	RAF50	G7	6	175889	53697
Run1 T/S	RAF50	G7	7	176396	53868
Run1 T/S	RAF50	G7	8	176474	54625
Run1 T/S	RAF50	G7	9	175506	54253
Run1 T/S	RAF50	G7	10	176783	54529
Run1 T/S	RAF50	G7	11	176995	54534
Run1 T/S	RAF50	G7	12	177273	55112
Run1 T/S	RAF50	G7	13	176800	54500
Run1 T/S	RAF50	G7	14	178452	55605
Run1 T/S	RAF50	G7	15	177783	54977
Run1 T/S	RAF50	G7	16	177555	55710
Run1 T/S	RAF50	G7	17	179227	55918
Run1 T/S	RAF50	G7	18	178749	55568
Run1 T/S	RAF50	G7	19	179859	56071
Run1 T/S	RAF50	G7	20	179839	56242
Run1 T/S	RAF50	G7	21	180705	56310
Run1 T/S	RAF50	G7	22	180589	57247
Run1 T/S	RAF50	G7	23	182155	58118
Run1 T/S	RAF50	G7	24	183036	59310
Run1 T/S	RAF50	G7	25	185227	61431
Run1 T/S	RAF50	G7	26	188800	63764
Run1 T/S	RAF50	G7	27	195268	67993
Run1 T/S	RAF50	G7	28	203324	75429
Run1 T/S	RAF50	G7	29	214274	82553
Run1 T/S	RAF50	G7	30	226941	91484
Run1 T/S	RAF50	G7	31	240894	99884
Run1 T/S	RAF50	G7	32	254309	108434
Run1 T/S	RAF50	G7	33	267582	116646
Run1 T/S	RAF50	G7	34	282687	125083
Run1 T/S	RAF50	G7	35	295620	133647
Run1 T/S	RAF50	G7	36	307436	141529
Run1 T/S	RAF50	G7	37	319855	150206
Run1 T/S	RAF50	G7	38	334256	158086
Run1 T/S	RAF50	G7	39	347098	165298
Run1 T/S	RAF50	G7	40	355387	171822
Run1 T/S	RAF50	G7	41	369210	179569
Run1 T/S	RAF50	G7	42	378313	185700
Run1 T/S	RAF50	G7	43	387772	191306
Run1 T/S	RAF50	G7	44	396218	197657
Run1 T/S	RAF50	G7	45	404777	202898
Run1 T/S	RAF50	G7	46	414765	208926
Run1 T/S	RAF50	G7	47	412582	207850
Run1 T/S	RAF50	G9	1	175052	50764
Run1 T/S	RAF50	G9	2	172873	53042
Run1 T/S	RAF50	G9	3	173762	53490
Run1 T/S	RAF50	G9	4	173447	53703
Run1 T/S	RAF50	G9	5	174930	54202
Run1 T/S	RAF50	G9	6	175495	54497
Run1 T/S	RAF50	G9	7	174298	54263
Run1 T/S	RAF50	G9	8	175670	54416
Run1 T/S	RAF50	G9	9	174844	54493
Run1 T/S	RAF50	G9	10	175999	54437
Run1 T/S	RAF50	G9	11	176154	55230
Run1 T/S	RAF50	G9	12	175584	55207
Run1 T/S	RAF50	G9	13	176321	55230
Run1 T/S	RAF50	G9	14	177472	56152
Run1 T/S	RAF50	G9	15	177305	55956
Run1 T/S	RAF50	G9	16	176656	55979
Run1 T/S	RAF50	G9	17	177311	56105
Run1 T/S	RAF50	G9	18	177613	56491
Run1 T/S	RAF50	G9	19	177273	56383
Run1 T/S	RAF50	G9	20	178552	56910
Run1 T/S	RAF50	G9	21	178830	56673
Run1 T/S	RAF50	G9	22	178966	57590
Run1 T/S	RAF50	G9	23	179654	58449
Run1 T/S	RAF50	G9	24	180887	59192
Run1 T/S	RAF50	G9	25	183601	61269
Run1 T/S	RAF50	G9	26	188163	64571
Run1 T/S	RAF50	G9	27	194194	69873
Run1 T/S	RAF50	G9	28	203773	77250
Run1 T/S	RAF50	G9	29	214614	84258
Run1 T/S	RAF50	G9	30	226743	92338
Run1 T/S	RAF50	G9	31	239051	101442
Run1 T/S	RAF50	G9	32	253451	110264
Run1 T/S	RAF50	G9	33	268101	119162
Run1 T/S	RAF50	G9	34	280752	127702
Run1 T/S	RAF50	G9	35	295341	137159
Run1 T/S	RAF50	G9	36	309179	144659
Run1 T/S	RAF50	G9	37	319857	153154
Run1 T/S	RAF50	G9	38	335813	162390
Run1 T/S	RAF50	G9	39	345549	168448
Run1 T/S	RAF50	G9	40	358239	175187
Run1 T/S	RAF50	G9	41	367697	182929
Run1 T/S	RAF50	G9	42	378532	189490
Run1 T/S	RAF50	G9	43	387955	195746
Run1 T/S	RAF50	G9	44	397518	201394
Run1 T/S	RAF50	G9	45	404813	207161
Run1 T/S	RAF50	G9	46	411247	212060
Run1 T/S	RAF50	G9	47	413376	212834
Run1 T/S	RAF40	H11	1	191075	49245
Run1 T/S	RAF40	H11	2	189821	52950
Run1 T/S	RAF40	H11	3	190316	52723
Run1 T/S	RAF40	H11	4	191087	52536
Run1 T/S	RAF40	H11	5	193551	53040
Run1 T/S	RAF40	H11	6	192709	53521
Run1 T/S	RAF40	H11	7	193018	53209
Run1 T/S	RAF40	H11	8	193243	53254
Run1 T/S	RAF40	H11	9	193896	53563
Run1 T/S	RAF40	H11	10	194666	53129
Run1 T/S	RAF40	H11	11	194695	53509
Run1 T/S	RAF40	H11	12	194192	53918
Run1 T/S	RAF40	H11	13	194120	54286
Run1 T/S	RAF40	H11	14	194373	54061
Run1 T/S	RAF40	H11	15	195036	54355
Run1 T/S	RAF40	H11	16	196206	54716
Run1 T/S	RAF40	H11	17	196649	55166
Run1 T/S	RAF40	H11	18	195034	54731
Run1 T/S	RAF40	H11	19	196529	55335
Run1 T/S	RAF40	H11	20	197015	55820
Run1 T/S	RAF40	H11	21	197345	56069
Run1 T/S	RAF40	H11	22	197066	56724
Run1 T/S	RAF40	H11	23	198054	56779
Run1 T/S	RAF40	H11	24	200374	57809
Run1 T/S	RAF40	H11	25	201020	59953
Run1 T/S	RAF40	H11	26	204815	62693
Run1 T/S	RAF40	H11	27	208383	68192
Run1 T/S	RAF40	H11	28	216034	74534
Run1 T/S	RAF40	H11	29	225255	82832
Run1 T/S	RAF40	H11	30	235389	92416
Run1 T/S	RAF40	H11	31	249471	102459
Run1 T/S	RAF40	H11	32	262143	113226
Run1 T/S	RAF40	H11	33	276581	123446
Run1 T/S	RAF40	H11	34	291599	133294
Run1 T/S	RAF40	H11	35	305365	143705
Run1 T/S	RAF40	H11	36	319492	153772
Run1 T/S	RAF40	H11	37	333802	162958
Run1 T/S	RAF40	H11	38	344920	171794
Run1 T/S	RAF40	H11	39	358531	180312
Run1 T/S	RAF40	H11	40	370491	188787
Run1 T/S	RAF40	H11	41	382390	197272
Run1 T/S	RAF40	H11	42	394782	203451
Run1 T/S	RAF40	H11	43	405876	211982
Run1 T/S	RAF40	H11	44	413894	215848
Run1 T/S	RAF40	H11	45	424522	222639
Run1 T/S	RAF40	H11	46	434592	227551
Run1 T/S	RAF40	H11	47	433523	225564
Run1 T/S	RAF40	H7	1	176404	49534
Run1 T/S	RAF40	H7	2	176949	52342
Run1 T/S	RAF40	H7	3	177086	52812
Run1 T/S	RAF40	H7	4	178358	53131
Run1 T/S	RAF40	H7	5	177725	52754
Run1 T/S	RAF40	H7	6	178894	53845
Run1 T/S	RAF40	H7	7	178287	53982
Run1 T/S	RAF40	H7	8	178656	53157
Run1 T/S	RAF40	H7	9	178467	53728
Run1 T/S	RAF40	H7	10	178559	53429
Run1 T/S	RAF40	H7	11	178481	54126
Run1 T/S	RAF40	H7	12	179222	54836
Run1 T/S	RAF40	H7	13	179425	54309
Run1 T/S	RAF40	H7	14	179682	54575
Run1 T/S	RAF40	H7	15	180150	54234
Run1 T/S	RAF40	H7	16	180270	54905
Run1 T/S	RAF40	H7	17	181145	54948
Run1 T/S	RAF40	H7	18	179903	55375
Run1 T/S	RAF40	H7	19	181966	55597
Run1 T/S	RAF40	H7	20	182101	55608
Run1 T/S	RAF40	H7	21	180914	55978
Run1 T/S	RAF40	H7	22	182065	57027
Run1 T/S	RAF40	H7	23	183412	56821
Run1 T/S	RAF40	H7	24	184373	58006
Run1 T/S	RAF40	H7	25	186470	59831
Run1 T/S	RAF40	H7	26	188888	63242
Run1 T/S	RAF40	H7	27	194509	68727
Run1 T/S	RAF40	H7	28	201675	75673
Run1 T/S	RAF40	H7	29	210830	83964
Run1 T/S	RAF40	H7	30	221103	93633
Run1 T/S	RAF40	H7	31	232305	102955
Run1 T/S	RAF40	H7	32	245197	113417
Run1 T/S	RAF40	H7	33	256887	123000
Run1 T/S	RAF40	H7	34	270452	132993
Run1 T/S	RAF40	H7	35	282016	142560
Run1 T/S	RAF40	H7	36	293745	151960
Run1 T/S	RAF40	H7	37	306982	160472
Run1 T/S	RAF40	H7	38	318368	169845
Run1 T/S	RAF40	H7	39	329600	177931
Run1 T/S	RAF40	H7	40	340026	184840
Run1 T/S	RAF40	H7	41	351050	193161
Run1 T/S	RAF40	H7	42	360719	199969
Run1 T/S	RAF40	H7	43	369488	206649
Run1 T/S	RAF40	H7	44	378339	213312
Run1 T/S	RAF40	H7	45	387252	219876
Run1 T/S	RAF40	H7	46	394410	225308
Run1 T/S	RAF40	H7	47	393658	224522
Run1 T/S	RAF40	H9	1	174581	47640
Run1 T/S	RAF40	H9	2	173276	51297
Run1 T/S	RAF40	H9	3	175482	51158
Run1 T/S	RAF40	H9	4	175494	51626
Run1 T/S	RAF40	H9	5	174839	51625
Run1 T/S	RAF40	H9	6	176158	51780
Run1 T/S	RAF40	H9	7	176030	51576
Run1 T/S	RAF40	H9	8	176354	51901
Run1 T/S	RAF40	H9	9	176343	52539
Run1 T/S	RAF40	H9	10	177511	52431
Run1 T/S	RAF40	H9	11	177346	52788
Run1 T/S	RAF40	H9	12	177612	52684
Run1 T/S	RAF40	H9	13	178006	52889
Run1 T/S	RAF40	H9	14	177589	52984
Run1 T/S	RAF40	H9	15	178784	53183
Run1 T/S	RAF40	H9	16	178313	53275
Run1 T/S	RAF40	H9	17	179322	53343
Run1 T/S	RAF40	H9	18	178416	53566
Run1 T/S	RAF40	H9	19	178794	54475
Run1 T/S	RAF40	H9	20	179585	53967
Run1 T/S	RAF40	H9	21	179604	54627
Run1 T/S	RAF40	H9	22	180265	54926
Run1 T/S	RAF40	H9	23	181046	55188
Run1 T/S	RAF40	H9	24	182200	56520
Run1 T/S	RAF40	H9	25	184050	58374
Run1 T/S	RAF40	H9	26	186615	60729
Run1 T/S	RAF40	H9	27	189664	64995
Run1 T/S	RAF40	H9	28	195788	72320
Run1 T/S	RAF40	H9	29	205692	80050
Run1 T/S	RAF40	H9	30	215836	89597
Run1 T/S	RAF40	H9	31	228697	99194
Run1 T/S	RAF40	H9	32	239280	108606
Run1 T/S	RAF40	H9	33	252792	119008
Run1 T/S	RAF40	H9	34	264915	130528
Run1 T/S	RAF40	H9	35	279442	139470
Run1 T/S	RAF40	H9	36	291891	149096
Run1 T/S	RAF40	H9	37	304036	158465
Run1 T/S	RAF40	H9	38	318207	167762
Run1 T/S	RAF40	H9	39	327220	176405
Run1 T/S	RAF40	H9	40	340546	184793
Run1 T/S	RAF40	H9	41	350473	192249
Run1 T/S	RAF40	H9	42	361679	200011
Run1 T/S	RAF40	H9	43	372000	207229
Run1 T/S	RAF40	H9	44	381534	213798
Run1 T/S	RAF40	H9	45	389771	220355
Run1 T/S	RAF40	H9	46	398452	226846
Run1 T/S	RAF40	H9	47	397425	225591
Run2 A/S	RAF95	B1	1	176305	52133
Run2 A/S	RAF95	B1	2	176974	55218
Run2 A/S	RAF95	B1	3	177053	55340
Run2 A/S	RAF95	B1	4	176985	55293
Run2 A/S	RAF95	B1	5	178412	55462
Run2 A/S	RAF95	B1	6	179481	55754
Run2 A/S	RAF95	B1	7	177587	55645
Run2 A/S	RAF95	B1	8	178710	56119
Run2 A/S	RAF95	B1	9	179697	56080
Run2 A/S	RAF95	B1	10	178905	56634
Run2 A/S	RAF95	B1	11	179558	56910
Run2 A/S	RAF95	B1	12	179593	56642
Run2 A/S	RAF95	B1	13	180549	56777
Run2 A/S	RAF95	B1	14	180335	57878
Run2 A/S	RAF95	B1	15	179901	57049
Run2 A/S	RAF95	B1	16	181013	57595
Run2 A/S	RAF95	B1	17	181087	57581
Run2 A/S	RAF95	B1	18	181343	57775
Run2 A/S	RAF95	B1	19	181041	58016
Run2 A/S	RAF95	B1	20	181959	58382
Run2 A/S	RAF95	B1	21	182878	58504
Run2 A/S	RAF95	B1	22	182157	58519
Run2 A/S	RAF95	B1	23	184481	59350
Run2 A/S	RAF95	B1	24	184863	60008
Run2 A/S	RAF95	B1	25	188384	60127
Run2 A/S	RAF95	B1	26	192474	60555
Run2 A/S	RAF95	B1	27	199894	62108
Run2 A/S	RAF95	B1	28	210947	64073
Run2 A/S	RAF95	B1	29	225954	65570
Run2 A/S	RAF95	B1	30	242603	68623
Run2 A/S	RAF95	B1	31	259729	70625
Run2 A/S	RAF95	B1	32	278974	73539
Run2 A/S	RAF95	B1	33	296831	76309
Run2 A/S	RAF95	B1	34	315894	78051
Run2 A/S	RAF95	B1	35	333212	81855
Run2 A/S	RAF95	B1	36	350026	83749
Run2 A/S	RAF95	B1	37	364274	86249
Run2 A/S	RAF95	B1	38	379767	88469
Run2 A/S	RAF95	B1	39	394524	90902
Run2 A/S	RAF95	B1	40	407916	93554
Run2 A/S	RAF95	B1	41	420804	95904
Run2 A/S	RAF95	B1	42	432034	97958
Run2 A/S	RAF95	B1	43	443571	100386
Run2 A/S	RAF95	B1	44	453993	102297
Run2 A/S	RAF95	B1	45	463487	104545
Run2 A/S	RAF95	B1	46	474361	107231
Run2 A/S	RAF95	B1	47	473148	106752
Run2 A/S	RAF95	B3	1	191014	51882
Run2 A/S	RAF95	B3	2	188245	54299
Run2 A/S	RAF95	B3	3	189248	54402
Run2 A/S	RAF95	B3	4	188671	54783
Run2 A/S	RAF95	B3	5	188910	54561
Run2 A/S	RAF95	B3	6	189805	55246
Run2 A/S	RAF95	B3	7	190045	55223
Run2 A/S	RAF95	B3	8	190511	55542
Run2 A/S	RAF95	B3	9	190282	55392
Run2 A/S	RAF95	B3	10	190968	55830
Run2 A/S	RAF95	B3	11	190441	55980
Run2 A/S	RAF95	B3	12	191088	56107
Run2 A/S	RAF95	B3	13	191889	56602
Run2 A/S	RAF95	B3	14	191832	56390
Run2 A/S	RAF95	B3	15	191704	56480
Run2 A/S	RAF95	B3	16	193210	57492
Run2 A/S	RAF95	B3	17	193867	57329
Run2 A/S	RAF95	B3	18	193400	57614
Run2 A/S	RAF95	B3	19	194058	57230
Run2 A/S	RAF95	B3	20	194311	57522
Run2 A/S	RAF95	B3	21	194651	57915
Run2 A/S	RAF95	B3	22	194951	58159
Run2 A/S	RAF95	B3	23	196223	58431
Run2 A/S	RAF95	B3	24	197766	59453
Run2 A/S	RAF95	B3	25	201625	59759
Run2 A/S	RAF95	B3	26	207065	60830
Run2 A/S	RAF95	B3	27	215333	61998
Run2 A/S	RAF95	B3	28	230198	63925
Run2 A/S	RAF95	B3	29	246365	65625
Run2 A/S	RAF95	B3	30	263406	67943
Run2 A/S	RAF95	B3	31	282559	70760
Run2 A/S	RAF95	B3	32	301922	73216
Run2 A/S	RAF95	B3	33	322663	75247
Run2 A/S	RAF95	B3	34	341725	78127
Run2 A/S	RAF95	B3	35	360479	81112
Run2 A/S	RAF95	B3	36	377496	83091
Run2 A/S	RAF95	B3	37	395867	86470
Run2 A/S	RAF95	B3	38	411525	88547
Run2 A/S	RAF95	B3	39	423809	90996
Run2 A/S	RAF95	B3	40	440263	93192
Run2 A/S	RAF95	B3	41	453180	95146
Run2 A/S	RAF95	B3	42	465511	97400
Run2 A/S	RAF95	B3	43	475938	98923
Run2 A/S	RAF95	B3	44	488076	101426
Run2 A/S	RAF95	B3	45	495869	103560
Run2 A/S	RAF95	B3	46	507936	106002
Run2 A/S	RAF95	B3	47	506719	105574
Run2 A/S	RAF90	C1	1	164321	51688
Run2 A/S	RAF90	C1	2	167138	55675
Run2 A/S	RAF90	C1	3	166820	55553
Run2 A/S	RAF90	C1	4	167835	54860
Run2 A/S	RAF90	C1	5	167916	55756
Run2 A/S	RAF90	C1	6	168125	55975
Run2 A/S	RAF90	C1	7	168316	56241
Run2 A/S	RAF90	C1	8	168280	56491
Run2 A/S	RAF90	C1	9	168204	56565
Run2 A/S	RAF90	C1	10	169416	57150
Run2 A/S	RAF90	C1	11	168923	56828
Run2 A/S	RAF90	C1	12	169450	56880
Run2 A/S	RAF90	C1	13	169894	57662
Run2 A/S	RAF90	C1	14	169894	57259
Run2 A/S	RAF90	C1	15	170893	57683
Run2 A/S	RAF90	C1	16	169850	57512
Run2 A/S	RAF90	C1	17	170783	57577
Run2 A/S	RAF90	C1	18	171002	58212
Run2 A/S	RAF90	C1	19	171431	58226
Run2 A/S	RAF90	C1	20	172036	58190
Run2 A/S	RAF90	C1	21	171637	59179
Run2 A/S	RAF90	C1	22	172474	59345
Run2 A/S	RAF90	C1	23	173527	59218
Run2 A/S	RAF90	C1	24	175461	60094
Run2 A/S	RAF90	C1	25	177917	60945
Run2 A/S	RAF90	C1	26	182185	62072
Run2 A/S	RAF90	C1	27	189297	63961
Run2 A/S	RAF90	C1	28	199786	66294
Run2 A/S	RAF90	C1	29	215509	69034
Run2 A/S	RAF90	C1	30	231267	72702
Run2 A/S	RAF90	C1	31	249047	76371
Run2 A/S	RAF90	C1	32	267640	79483
Run2 A/S	RAF90	C1	33	285871	82894
Run2 A/S	RAF90	C1	34	304385	86598
Run2 A/S	RAF90	C1	35	320649	90691
Run2 A/S	RAF90	C1	36	338882	94651
Run2 A/S	RAF90	C1	37	355624	97495
Run2 A/S	RAF90	C1	38	371169	101017
Run2 A/S	RAF90	C1	39	386054	104352
Run2 A/S	RAF90	C1	40	397457	107489
Run2 A/S	RAF90	C1	41	412197	110637
Run2 A/S	RAF90	C1	42	425019	113907
Run2 A/S	RAF90	C1	43	435629	117382
Run2 A/S	RAF90	C1	44	446484	120818
Run2 A/S	RAF90	C1	45	455369	123215
Run2 A/S	RAF90	C1	46	465177	125693
Run2 A/S	RAF90	C1	47	464946	125692
Run2 A/S	RAF90	C3	1	184677	51319
Run2 A/S	RAF90	C3	2	183890	53935
Run2 A/S	RAF90	C3	3	184127	54379
Run2 A/S	RAF90	C3	4	184957	54383
Run2 A/S	RAF90	C3	5	184392	54703
Run2 A/S	RAF90	C3	6	184158	55122
Run2 A/S	RAF90	C3	7	185784	54500
Run2 A/S	RAF90	C3	8	185890	55107
Run2 A/S	RAF90	C3	9	185286	55264
Run2 A/S	RAF90	C3	10	186159	55610
Run2 A/S	RAF90	C3	11	186197	55685
Run2 A/S	RAF90	C3	12	187875	56445
Run2 A/S	RAF90	C3	13	186224	55930
Run2 A/S	RAF90	C3	14	187364	56327
Run2 A/S	RAF90	C3	15	187280	56606
Run2 A/S	RAF90	C3	16	187853	57230
Run2 A/S	RAF90	C3	17	187987	57154
Run2 A/S	RAF90	C3	18	187927	57031
Run2 A/S	RAF90	C3	19	188497	57401
Run2 A/S	RAF90	C3	20	189913	57685
Run2 A/S	RAF90	C3	21	188491	57327
Run2 A/S	RAF90	C3	22	189464	58110
Run2 A/S	RAF90	C3	23	191122	58994
Run2 A/S	RAF90	C3	24	194064	58789
Run2 A/S	RAF90	C3	25	195630	59593
Run2 A/S	RAF90	C3	26	201698	60582
Run2 A/S	RAF90	C3	27	209257	62575
Run2 A/S	RAF90	C3	28	221256	64891
Run2 A/S	RAF90	C3	29	237353	68396
Run2 A/S	RAF90	C3	30	255500	71267
Run2 A/S	RAF90	C3	31	275116	74989
Run2 A/S	RAF90	C3	32	295518	78299
Run2 A/S	RAF90	C3	33	315060	81828
Run2 A/S	RAF90	C3	34	335211	85612
Run2 A/S	RAF90	C3	35	354505	89316
Run2 A/S	RAF90	C3	36	373076	92701
Run2 A/S	RAF90	C3	37	390452	96350
Run2 A/S	RAF90	C3	38	406412	99489
Run2 A/S	RAF90	C3	39	422992	103284
Run2 A/S	RAF90	C3	40	438057	106094
Run2 A/S	RAF90	C3	41	453268	109648
Run2 A/S	RAF90	C3	42	465782	112637
Run2 A/S	RAF90	C3	43	476280	115345
Run2 A/S	RAF90	C3	44	489041	119125
Run2 A/S	RAF90	C3	45	499709	121249
Run2 A/S	RAF90	C3	46	508877	124507
Run2 A/S	RAF90	C3	47	508206	123915
Run2 A/S	RAF80	D1	1	185470	51375
Run2 A/S	RAF80	D1	2	182348	53979
Run2 A/S	RAF80	D1	3	184767	54176
Run2 A/S	RAF80	D1	4	185337	54280
Run2 A/S	RAF80	D1	5	186113	54172
Run2 A/S	RAF80	D1	6	186475	54725
Run2 A/S	RAF80	D1	7	185949	54927
Run2 A/S	RAF80	D1	8	186062	55085
Run2 A/S	RAF80	D1	9	185998	55014
Run2 A/S	RAF80	D1	10	186677	54746
Run2 A/S	RAF80	D1	11	186748	55218
Run2 A/S	RAF80	D1	12	186283	55185
Run2 A/S	RAF80	D1	13	187685	55939
Run2 A/S	RAF80	D1	14	187390	55880
Run2 A/S	RAF80	D1	15	188407	56092
Run2 A/S	RAF80	D1	16	188022	55801
Run2 A/S	RAF80	D1	17	189489	56762
Run2 A/S	RAF80	D1	18	189264	56878
Run2 A/S	RAF80	D1	19	189329	57078
Run2 A/S	RAF80	D1	20	189539	56921
Run2 A/S	RAF80	D1	21	190822	57415
Run2 A/S	RAF80	D1	22	191477	57600
Run2 A/S	RAF80	D1	23	191602	58023
Run2 A/S	RAF80	D1	24	191864	58513
[truncated: 10,363 more rows]
